# Supplementary material for: ﻿Revision of the carnivorous land snail family Streptaxidae (Stylommatophora, Achatinina) in Myanmar, with description of four new species
Source: Zookeys. 2022 Jul 4;1110:39–102. doi: 10.3897/zookeys.1110.85399 (PMC9848723; doi:10.3897/zookeys.1110.85399)
Supplement: XML Treatment for Discartemon [file zookeys.1110.85399-treatment1.xml]

<!DOCTYPE tp:taxon-treatment
  PUBLIC "-//TaxonX//DTD Taxonomic Treatment Publishing DTD v0 20100105//EN" "tax-treatment-NSO.dtd">
<tp:taxon-treatment xmlns:tp="http://www.plazi.org/taxpub"><tp:treatment-meta><kwd-group><label>Taxon classification</label><kwd>
                <named-content content-type="kingdom">Animalia</named-content>
              </kwd><kwd>
                <named-content content-type="order">Stylommatophora</named-content>
              </kwd><kwd>
                <named-content content-type="family">Streptaxidae</named-content>
              </kwd></kwd-group><mixed-citation publication-type="journal"><person-group><name><surname>Sian Man</surname><given-names>Nem</given-names></name><name><surname>Siriboon</surname><given-names>Thanit</given-names></name><name><surname>Lin</surname><given-names>Aung</given-names></name><name><surname>Sutcharit</surname><given-names>Chirasak</given-names></name><name><surname>Panha</surname><given-names>Somsak</given-names></name></person-group><article-title>﻿Revision of the carnivorous land snail family <tp:taxon-name><tp:taxon-name-part taxon-name-part-type="family">Streptaxidae</tp:taxon-name-part></tp:taxon-name> (<tp:taxon-name><tp:taxon-name-part taxon-name-part-type="order">Stylommatophora</tp:taxon-name-part></tp:taxon-name>, <tp:taxon-name><tp:taxon-name-part taxon-name-part-type="suborder">Achatinina</tp:taxon-name-part></tp:taxon-name>) in Myanmar, with description of four new species</article-title><source>Zookeys</source><day>04</day><month>07</month><year>2022</year><volume>1110</volume><fpage>39</fpage><lpage>102</lpage><pub-id pub-id-type="doi">10.3897/zookeys.1110.85399</pub-id></mixed-citation></tp:treatment-meta><tp:nomenclature><label>﻿Genus</label><tp:taxon-name>
              <object-id xmlns:xlink="http://www.w3.org/1999/xlink" content-type="arpha" xlink:type="simple">DE6A3DA2-77E1-501F-9C11-F63C18280F20</object-id>
              <tp:taxon-name-part taxon-name-part-type="genus" reg="Discartemon">Discartemon</tp:taxon-name-part>
            </tp:taxon-name><tp:taxon-authority>Pfeiffer, 1856</tp:taxon-authority><tp:nomenclature-citation-list><tp:nomenclature-citation><tp:taxon-name>
                  <tp:taxon-name-part taxon-name-part-type="genus" reg="Discartemon">Discartemon</tp:taxon-name-part>
                </tp:taxon-name><comment>Pfeiffer, 1856: 173. <xref ref-type="bibr" rid="B2">Ancey 1884</xref>: 399. <xref ref-type="bibr" rid="B90">Tryon 1885</xref>: 58. <xref ref-type="bibr" rid="B32">Gude 1903</xref>: 226. <xref ref-type="bibr" rid="B91">van Benthem Jutting: 1954</xref>: 71–94. <xref ref-type="bibr" rid="B99">Zilch 1960</xref>: 560. <xref ref-type="bibr" rid="B70">Richardson 1988</xref>: 182–185. <xref ref-type="bibr" rid="B73">Schileyko 2000</xref>: 784. <xref ref-type="bibr" rid="B76">Siriboon et al. 2014a</xref>: 48, 49. <xref ref-type="bibr" rid="B35">Inkhavilay et al. 2016</xref>: 25. <xref ref-type="bibr" rid="B83">Sutcharit et al. 2020</xref>: 151.</comment></tp:nomenclature-citation><tp:nomenclature-citation><tp:taxon-name><tp:taxon-name-part taxon-name-part-type="genus" reg="Odontartemon">Odontartemon</tp:taxon-name-part> (<tp:taxon-name-part taxon-name-part-type="subgenus" reg="Discartemon">Discartemon</tp:taxon-name-part>)</tp:taxon-name><comment>– <xref ref-type="bibr" rid="B37">Kobelt 1905</xref>: 91, 96.</comment></tp:nomenclature-citation></tp:nomenclature-citation-list></tp:nomenclature><tp:treatment-sec sec-type="type species" id="SECID0EH3AE"><title>Type species.</title><p><italic><tp:taxon-name><tp:taxon-name-part taxon-name-part-type="genus" reg="Streptaxis">Streptaxis</tp:taxon-name-part><tp:taxon-name-part taxon-name-part-type="species" reg="discus">discus</tp:taxon-name-part></tp:taxon-name></italic> Pfeiffer, 1853, by subsequent designation by <xref ref-type="bibr" rid="B2">Ancey (1884</xref>: 399).</p></tp:treatment-sec><tp:treatment-sec sec-type="diagnosis" id="SECID0E33AE"><title>Diagnosis.</title><p>Shell flattened to globose-heliciform. Last whorl rounded to angular, less distorted, and often with peripheral keel; whorls regularly to rapidly expanded. Apertural dentition varied, ranging from only one parietal lamella to additional dentition: upper palatal, palatal, basal, columellar and supracolumellar lamellae. Genitalia with short to long penis, sometimes with penial appendix and penial sheath covering entire penis length. Penial hooks present and vaginal hook absent.</p></tp:treatment-sec><tp:treatment-sec sec-type="remarks" id="SECID0EB4AE"><title>Remarks.</title><p>This genus was recently revised in both shell and genital diagnostic characters, and the intrageneric relationship was discussed (<xref ref-type="bibr" rid="B76">Siriboon et al. 2014a</xref>, <xref ref-type="bibr" rid="B78">2020</xref>). At present, the genus <italic><tp:taxon-name><tp:taxon-name-part taxon-name-part-type="genus" reg="Discartemon">Discartemon</tp:taxon-name-part></tp:taxon-name></italic> comprises thirty recognized species, including a new species described herein (<xref ref-type="bibr" rid="B83">Sutcharit et al. 2020</xref>).</p></tp:treatment-sec><ref-list><ref id="B2"><mixed-citation xmlns:xlink="http://www.w3.org/1999/xlink" xlink:type="simple"><person-group><name name-style="western"><surname>Ancey</surname><given-names>CF</given-names></name></person-group> (<year>1884</year>) Sur les Divisions Proposées dans le genre <italic><tp:taxon-name><tp:taxon-name-part taxon-name-part-type="genus">Streptaxis</tp:taxon-name-part></tp:taxon-name></italic>. Le Naturaliste 50: 399.</mixed-citation></ref><ref id="B90"><mixed-citation xmlns:xlink="http://www.w3.org/1999/xlink" xlink:type="simple"><person-group><name name-style="western"><surname>Tryon Jr</surname><given-names>GW</given-names></name></person-group> (<year>1885</year>) Manual of Conchology, Structure and Systematic, with Illustrations of the Species. Volume 1. The Academy of Natural Science of Philadelphia, 364 pp. <ext-link xlink:type="simple" ext-link-type="doi" xlink:href="10.5962/bhl.title.6534">https://doi.org/10.5962/bhl.title.6534</ext-link></mixed-citation></ref><ref id="B32"><mixed-citation xmlns:xlink="http://www.w3.org/1999/xlink" xlink:type="simple"><person-group><name name-style="western"><surname>Gude</surname><given-names>GK</given-names></name></person-group> (<year>1903</year>) <article-title>A synopsis of the genus <italic><tp:taxon-name><tp:taxon-name-part taxon-name-part-type="genus">Streptaxis</tp:taxon-name-part></tp:taxon-name></italic> and its allies.</article-title><source>Proceedings of the Malacological Society of London</source><volume>5</volume>: <fpage>201</fpage>–<lpage>275</lpage>.</mixed-citation></ref><ref id="B91"><mixed-citation xmlns:xlink="http://www.w3.org/1999/xlink" xlink:type="simple"><person-group><name name-style="western"><surname>van Benthem Jutting</surname><given-names>WSS</given-names></name></person-group> (<year>1954</year>) <article-title>The Malayan <tp:taxon-name><tp:taxon-name-part taxon-name-part-type="family">Streptaxidae</tp:taxon-name-part></tp:taxon-name> of the genera <italic><tp:taxon-name><tp:taxon-name-part taxon-name-part-type="genus">Discartemon</tp:taxon-name-part></tp:taxon-name></italic> and <italic><tp:taxon-name><tp:taxon-name-part taxon-name-part-type="genus">Oophana</tp:taxon-name-part></tp:taxon-name></italic>.</article-title><source>Bulletin of the Raffles Museum</source><volume>25</volume>: <fpage>71</fpage>–<lpage>106</lpage>.</mixed-citation></ref><ref id="B99"><mixed-citation xmlns:xlink="http://www.w3.org/1999/xlink" xlink:type="simple"><person-group><name name-style="western"><surname>Zilch</surname><given-names>A</given-names></name></person-group> (<year>1960</year>) <article-title><tp:taxon-name><tp:taxon-name-part taxon-name-part-type="class">Gastropoda</tp:taxon-name-part></tp:taxon-name>, <tp:taxon-name><tp:taxon-name-part taxon-name-part-type="subclass">Euthyneura</tp:taxon-name-part></tp:taxon-name>.</article-title> In: <person-group><name name-style="western"><surname>Schinderwolf</surname><given-names>OH</given-names></name></person-group> (<role>Ed.</role>) <issue-title>Handbuch der Paläozoologie.</issue-title><source>Gebrüder Borntraeger, Berlin,</source><volume>6</volume>: <fpage>401</fpage>–<lpage>834</lpage>.</mixed-citation></ref><ref id="B70"><mixed-citation xmlns:xlink="http://www.w3.org/1999/xlink" xlink:type="simple"><person-group><name name-style="western"><surname>Richardson</surname><given-names>L</given-names></name></person-group> (<year>1988</year>) <article-title><tp:taxon-name><tp:taxon-name-part taxon-name-part-type="superfamily">Streptaxacea</tp:taxon-name-part></tp:taxon-name>: Catalog of species, Part I, <tp:taxon-name><tp:taxon-name-part taxon-name-part-type="family">Streptaxidae</tp:taxon-name-part></tp:taxon-name>.</article-title><source>Tryonia</source><volume>16</volume>: <fpage>1</fpage>–<lpage>326</lpage>.</mixed-citation></ref><ref id="B73"><mixed-citation xmlns:xlink="http://www.w3.org/1999/xlink" xlink:type="simple"><person-group><name name-style="western"><surname>Schileyko</surname><given-names>AA</given-names></name></person-group> (<year>2000</year>) Treatise on recent terrestrial pulmonate molluscs: <tp:taxon-name><tp:taxon-name-part taxon-name-part-type="family">Rhytididae</tp:taxon-name-part></tp:taxon-name>, <tp:taxon-name><tp:taxon-name-part taxon-name-part-type="family">Chlamydephoridae</tp:taxon-name-part></tp:taxon-name>, <tp:taxon-name><tp:taxon-name-part taxon-name-part-type="family">Systrophiidae</tp:taxon-name-part></tp:taxon-name>, <tp:taxon-name><tp:taxon-name-part taxon-name-part-type="family">Haplotrematidae</tp:taxon-name-part></tp:taxon-name>, <tp:taxon-name><tp:taxon-name-part taxon-name-part-type="family">Streptaxidae</tp:taxon-name-part></tp:taxon-name>, <tp:taxon-name><tp:taxon-name-part taxon-name-part-type="family">Spiraxidae</tp:taxon-name-part></tp:taxon-name>, <tp:taxon-name><tp:taxon-name-part taxon-name-part-type="family">Oleacinidae</tp:taxon-name-part></tp:taxon-name>, <tp:taxon-name><tp:taxon-name-part taxon-name-part-type="family">Testacellidae</tp:taxon-name-part></tp:taxon-name>. Ruthenica (Supplement 2 Part 6): 731–880.</mixed-citation></ref><ref id="B76"><mixed-citation xmlns:xlink="http://www.w3.org/1999/xlink" xlink:type="simple"><person-group><name name-style="western"><surname>Siriboon</surname><given-names>T</given-names></name><name name-style="western"><surname>Sutcharit</surname><given-names>C</given-names></name><name name-style="western"><surname>Naggs</surname><given-names>F</given-names></name><name name-style="western"><surname>Rowson</surname><given-names>B</given-names></name><name name-style="western"><surname>Panha</surname><given-names>S</given-names></name></person-group> (<year>2014a</year>) <article-title>Revision of the carnivorous snail genus <italic><tp:taxon-name><tp:taxon-name-part taxon-name-part-type="genus">Discartemon</tp:taxon-name-part></tp:taxon-name></italic> Pfeiffer, 1856, with description of twelve new species (<tp:taxon-name><tp:taxon-name-part taxon-name-part-type="infraclass">Pulmonata</tp:taxon-name-part></tp:taxon-name>, <tp:taxon-name><tp:taxon-name-part taxon-name-part-type="family">Streptaxidae</tp:taxon-name-part></tp:taxon-name>).</article-title><source>ZooKeys</source><volume>401</volume>: <fpage>45</fpage>–<lpage>107</lpage>. <ext-link xlink:type="simple" ext-link-type="doi" xlink:href="10.3897/zookeys.401.7075">https://doi.org/10.3897/zookeys.401.7075</ext-link></mixed-citation></ref><ref id="B35"><mixed-citation xmlns:xlink="http://www.w3.org/1999/xlink" xlink:type="simple"><person-group><name name-style="western"><surname>Inkhavilay</surname><given-names>K</given-names></name><name name-style="western"><surname>Siriboon</surname><given-names>T</given-names></name><name name-style="western"><surname>Sutcharit</surname><given-names>C</given-names></name><name name-style="western"><surname>Rowson</surname><given-names>B</given-names></name><name name-style="western"><surname>Panha</surname><given-names>S</given-names></name></person-group> (<year>2016</year>) <article-title>The first revision of the carnivorous land snail family <tp:taxon-name><tp:taxon-name-part taxon-name-part-type="family">Streptaxidae</tp:taxon-name-part></tp:taxon-name> in Laos, with description of three new species (<tp:taxon-name><tp:taxon-name-part taxon-name-part-type="infraclass">Pulmonata</tp:taxon-name-part></tp:taxon-name>, <tp:taxon-name><tp:taxon-name-part taxon-name-part-type="order">Stylommatophora</tp:taxon-name-part></tp:taxon-name>, <tp:taxon-name><tp:taxon-name-part taxon-name-part-type="family">Streptaxidae</tp:taxon-name-part></tp:taxon-name>).</article-title><source>ZooKeys</source><volume>589</volume>: <fpage>23</fpage>–<lpage>53</lpage>. <ext-link xlink:type="simple" ext-link-type="doi" xlink:href="10.3897/zookeys.589.7933">https://doi.org/10.3897/zookeys.589.7933</ext-link></mixed-citation></ref><ref id="B83"><mixed-citation xmlns:xlink="http://www.w3.org/1999/xlink" xlink:type="simple"><person-group><name name-style="western"><surname>Sutcharit</surname><given-names>C</given-names></name><name name-style="western"><surname>Lin</surname><given-names>A</given-names></name><name name-style="western"><surname>Panha</surname><given-names>S</given-names></name></person-group> (<year>2020</year>) Two new species of the carnivorous snail genus <italic><tp:taxon-name><tp:taxon-name-part taxon-name-part-type="genus">Discartemon</tp:taxon-name-part></tp:taxon-name></italic> from Thailand and Myanmar (<tp:taxon-name><tp:taxon-name-part taxon-name-part-type="suborder">Eupulmonata</tp:taxon-name-part></tp:taxon-name>: <tp:taxon-name><tp:taxon-name-part taxon-name-part-type="family">Streptaxidae</tp:taxon-name-part></tp:taxon-name>). The Raffles Bulletin of Zoology (Supplement No. 35): 149–155.</mixed-citation></ref><ref id="B37"><mixed-citation xmlns:xlink="http://www.w3.org/1999/xlink" xlink:type="simple"><person-group><name name-style="western"><surname>Kobelt</surname><given-names>W</given-names></name></person-group> (<year>1905</year> 1906 [1905–1906]) Die Raublungenschnecken (<tp:taxon-name><tp:taxon-name-part taxon-name-part-type="class">Agnatha</tp:taxon-name-part></tp:taxon-name>). Zweite Abtheilung: <tp:taxon-name><tp:taxon-name-part taxon-name-part-type="family">Streptaxidae</tp:taxon-name-part></tp:taxon-name> und <tp:taxon-name><tp:taxon-name-part taxon-name-part-type="family">Daudebardiidae</tp:taxon-name-part></tp:taxon-name>. Systematisches Conchylien-Cabinet von Martini und Chemnitz 1(12b) (2): 1–211 pls42–71 [pp. 1–96 pls 42–59 (1905) ; 97–211, pls 60–71 (1906)].</mixed-citation></ref><ref id="B78"><mixed-citation xmlns:xlink="http://www.w3.org/1999/xlink" xlink:type="simple"><person-group><name name-style="western"><surname>Siriboon</surname><given-names>T</given-names></name><name name-style="western"><surname>Naggs</surname><given-names>F</given-names></name><name name-style="western"><surname>Wade</surname><given-names>CM</given-names></name><name name-style="western"><surname>Jeratthitikul</surname><given-names>E</given-names></name><name name-style="western"><surname>Tongkerd</surname><given-names>P</given-names></name><name name-style="western"><surname>Jirapatrasilp</surname><given-names>P</given-names></name><name name-style="western"><surname>Panha</surname><given-names>S</given-names></name><name name-style="western"><surname>Sutcharit</surname><given-names>C</given-names></name></person-group> (<year>2020</year>) <article-title>Phylogenetic relationships of the carnivorous terrestrial snail family <tp:taxon-name><tp:taxon-name-part taxon-name-part-type="family">Streptaxidae</tp:taxon-name-part></tp:taxon-name> (<tp:taxon-name><tp:taxon-name-part taxon-name-part-type="order">Stylommatophora</tp:taxon-name-part></tp:taxon-name>: <tp:taxon-name><tp:taxon-name-part taxon-name-part-type="suborder">Achatinina</tp:taxon-name-part></tp:taxon-name>) in Thailand and surrounding areas of Southeast Asia.</article-title><source>Systematics and Biodiversity</source><volume>18</volume>(<issue>7</issue>): <fpage>720</fpage>–<lpage>738</lpage>. <ext-link xlink:type="simple" ext-link-type="doi" xlink:href="10.1080/14772000.2020.1783384">https://doi.org/10.1080/14772000.2020.1783384</ext-link></mixed-citation></ref></ref-list></tp:taxon-treatment>
