# Supplementary material for: ﻿Revision of the carnivorous land snail family Streptaxidae (Stylommatophora, Achatinina) in Myanmar, with description of four new species
Source: Zookeys. 2022 Jul 4;1110:39–102. doi: 10.3897/zookeys.1110.85399 (PMC9848723; doi:10.3897/zookeys.1110.85399)
Supplement: XML Treatment for Discartemon paurodeviatus [file zookeys.1110.85399-treatment3.xml]

<!DOCTYPE tp:taxon-treatment
  PUBLIC "-//TaxonX//DTD Taxonomic Treatment Publishing DTD v0 20100105//EN" "tax-treatment-NSO.dtd">
<tp:taxon-treatment xmlns:tp="http://www.plazi.org/taxpub"><tp:treatment-meta><kwd-group><label>Taxon classification</label><kwd>
                <named-content content-type="kingdom">Animalia</named-content>
              </kwd><kwd>
                <named-content content-type="order">Stylommatophora</named-content>
              </kwd><kwd>
                <named-content content-type="family">Streptaxidae</named-content>
              </kwd></kwd-group><mixed-citation publication-type="journal"><person-group><name><surname>Sian Man</surname><given-names>Nem</given-names></name><name><surname>Siriboon</surname><given-names>Thanit</given-names></name><name><surname>Lin</surname><given-names>Aung</given-names></name><name><surname>Sutcharit</surname><given-names>Chirasak</given-names></name><name><surname>Panha</surname><given-names>Somsak</given-names></name></person-group><article-title>﻿Revision of the carnivorous land snail family <tp:taxon-name><tp:taxon-name-part taxon-name-part-type="family">Streptaxidae</tp:taxon-name-part></tp:taxon-name> (<tp:taxon-name><tp:taxon-name-part taxon-name-part-type="order">Stylommatophora</tp:taxon-name-part></tp:taxon-name>, <tp:taxon-name><tp:taxon-name-part taxon-name-part-type="suborder">Achatinina</tp:taxon-name-part></tp:taxon-name>) in Myanmar, with description of four new species</article-title><source>Zookeys</source><day>04</day><month>07</month><year>2022</year><volume>1110</volume><fpage>39</fpage><lpage>102</lpage><pub-id pub-id-type="doi">10.3897/zookeys.1110.85399</pub-id></mixed-citation></tp:treatment-meta><tp:nomenclature><label>﻿</label><tp:taxon-name>
              <object-id xmlns:xlink="http://www.w3.org/1999/xlink" content-type="arpha" xlink:type="simple">C970CA87-3375-5ED1-8FDA-CF993AD6D08A</object-id>
              <tp:taxon-name-part taxon-name-part-type="genus" reg="Discartemon">Discartemon</tp:taxon-name-part>
              <tp:taxon-name-part taxon-name-part-type="species" reg="paurodeviatus">paurodeviatus</tp:taxon-name-part>
              <object-id xmlns:xlink="http://www.w3.org/1999/xlink" content-type="zoobank" xlink:type="simple">https://zoobank.org/7F0B6632-7902-483B-A580-A3900EB06D6E</object-id>
            </tp:taxon-name><tp:taxon-authority>Man &amp; Panha</tp:taxon-authority><tp:taxon-status xmlns:xlink="http://www.w3.org/1999/xlink" xlink:type="simple">sp. nov.</tp:taxon-status><xref ref-type="fig" rid="F1">Figs 1</xref><xref ref-type="fig" rid="F2">, 2B</xref><xref ref-type="fig" rid="F3">, 3C–E</xref><xref ref-type="fig" rid="F4">, 4C, D</xref><xref ref-type="fig" rid="F6">, 6</xref><xref ref-type="fig" rid="F24">, 24B</xref></tp:nomenclature><tp:treatment-sec sec-type="type material" id="SECID0ERRAG"><title>Type material.</title><p><bold><italic>Holotype</italic></bold><named-content xmlns:xlink="http://www.w3.org/1999/xlink" content-type="dwc:institutional_code" xlink:title="Chulalongkorn University Museum of Zoology" xlink:href="http://grbio.org/institution/chulalongkorn-university-museum-natural-history" xlink:type="simple">CUMZ</named-content> 13002 (Fig. <xref ref-type="fig" rid="F3">3C</xref>). Measurements: shell height 7.6 mm, shell width 11.0 mm, and 6 whorls. <bold><italic>Paratypes</italic></bold><named-content xmlns:xlink="http://www.w3.org/1999/xlink" content-type="dwc:institutional_code" xlink:title="Chulalongkorn University Museum of Zoology" xlink:href="http://grbio.org/institution/chulalongkorn-university-museum-natural-history" xlink:type="simple">CUMZ</named-content> 13003 (14 shells; Fig. <xref ref-type="fig" rid="F3">3D, E</xref>), <named-content xmlns:xlink="http://www.w3.org/1999/xlink" content-type="dwc:institutional_code" xlink:title="Chulalongkorn University Museum of Zoology" xlink:href="http://grbio.org/institution/chulalongkorn-university-museum-natural-history" xlink:type="simple">CUMZ</named-content> 13004 (3 specimens in ethanol), <named-content xmlns:xlink="http://www.w3.org/1999/xlink" content-type="dwc:institutional_code" xlink:title="Natural History Museum, London" xlink:href="http://grbio.org/institution/natural-history-museum-london" xlink:type="simple">NHM</named-content>UK (2 shells), all from the type locality.</p></tp:treatment-sec><tp:treatment-sec sec-type="type locality" id="SECID0EXSAG"><title>Type locality.</title><p>Small hill on Pahtaw Pahtet Island (~ 500 m west of Myeik Town), Myeik Township, Tanintharyi Region, Myanmar (<named-content xmlns:xlink="http://www.w3.org/1999/xlink" content-type="dwc:verbatimCoordinates" xlink:type="simple"><named-content content-type="geo-json" specific-use="{&#34;type&#34;:&#34;Point&#34;,&#34;coordinates&#34;:[98.587250,12.434306]}" id="NCID0EATAG" xlink:type="simple">12°26'3.5"N, 98°35'14.1"E</named-content></named-content>).</p></tp:treatment-sec><tp:treatment-sec sec-type="diagnosis" id="SECID0EFTAG"><title>Diagnosis.</title><p><italic><tp:taxon-name><tp:taxon-name-part taxon-name-part-type="genus" reg="Discartemon">Discartemon</tp:taxon-name-part><tp:taxon-name-part taxon-name-part-type="species" reg="paurodeviatus">paurodeviatus</tp:taxon-name-part></tp:taxon-name></italic> sp. nov. can be distinguished from <italic><tp:taxon-name><tp:taxon-name-part taxon-name-part-type="genus" reg="Discartemon">D.</tp:taxon-name-part><tp:taxon-name-part taxon-name-part-type="species" reg="collingei">collingei</tp:taxon-name-part></tp:taxon-name></italic> (Sykes, 1902) from Malaysia by having a larger shell, rounded last whorl, semi-ovate and slightly reflected aperture, and sometimes supracollumellar lamellae are present. Compared with <italic><tp:taxon-name><tp:taxon-name-part taxon-name-part-type="genus" reg="Discartemon">D.</tp:taxon-name-part><tp:taxon-name-part taxon-name-part-type="species" reg="vandermeermohri">vandermeermohri</tp:taxon-name-part></tp:taxon-name></italic> van Benthem Jutting, 1959 and <italic><tp:taxon-name><tp:taxon-name-part taxon-name-part-type="genus" reg="Discartemon">D.</tp:taxon-name-part><tp:taxon-name-part taxon-name-part-type="species" reg="mekalostraka">mekalostraka</tp:taxon-name-part></tp:taxon-name></italic> Siriboon &amp; Panha, 2014 from Thailand, this new species has a slightly extended last whorl from the penultimate whorl, last whorl slightly axially deflected, widely open umbilicus, and semi-ovate aperture. The genital organs of <italic><tp:taxon-name><tp:taxon-name-part taxon-name-part-type="genus" reg="Discartemon">D.</tp:taxon-name-part><tp:taxon-name-part taxon-name-part-type="species" reg="paurodeviatus">paurodeviatus</tp:taxon-name-part></tp:taxon-name></italic> sp. nov. differ from <italic><tp:taxon-name><tp:taxon-name-part taxon-name-part-type="genus" reg="Discartemon">D.</tp:taxon-name-part><tp:taxon-name-part taxon-name-part-type="species" reg="mekalostraka">mekalostraka</tp:taxon-name-part></tp:taxon-name></italic> by having corrugated atrium without pore, short penis, dense brownish and long slender penial hooks located on penial papillae, and short vagina with thickened and reticulated vaginal folds.</p></tp:treatment-sec><tp:treatment-sec sec-type="description" id="SECID0ENVAG"><title>Description.</title><p>Shell globose-heliciform, white and translucent; whorls 6–6½; spire conical with distinct suture. Shell surface glossy with fine transverse ridges that diminish below periphery; varices present. Embryonic shell ~ 2½ whorls with smooth surface; following whorls regularly coiled. Last whorl rounded, little axially deflected and extruded from the penultimate whorl. Aperture semi-ovate; peristome yellowish to whitish, discontinuous, thickened, expanded, and slightly reflected. Apertural dentition with one strong parietal, one small palatal, one large basal, and one small columellar lamella; sometimes with small supracolumellar lamellae. Umbilicus open and deep (Fig. <xref ref-type="fig" rid="F3">3C–E</xref>).</p><p><bold><italic>Genital organs</italic>.</bold> Atrium (<abbrev xmlns:xlink="http://www.w3.org/1999/xlink" xlink:title="atrium" id="ABBRID0E5VAG" xlink:type="simple">at</abbrev>) short. Penis (p) long and slender. Penial sheath (<abbrev xmlns:xlink="http://www.w3.org/1999/xlink" xlink:title="penial sheath" id="ABBRID0ECWAG" xlink:type="simple">ps</abbrev>) very thin, extending entire penis length; penial sheath retractor muscle (<abbrev xmlns:xlink="http://www.w3.org/1999/xlink" xlink:title="penial sheath retractor muscle" id="ABBRID0EGWAG" xlink:type="simple">psr</abbrev>) very thin, originating <abbrev xmlns:xlink="http://www.w3.org/1999/xlink" xlink:title="atrium" id="ABBRID0EKWAG" xlink:type="simple">at</abbrev> atrium and inserting distally on penial sheath (Fig. <xref ref-type="fig" rid="F4">4C</xref>). Vas deferens (<abbrev xmlns:xlink="http://www.w3.org/1999/xlink" xlink:title="vas deferens" id="ABBRID0ESWAG" xlink:type="simple">vd</abbrev>) passes through penial sheath without insertion before entering penis distally (Fig. <xref ref-type="fig" rid="F4">4D</xref>). Penial retractor muscle (<abbrev xmlns:xlink="http://www.w3.org/1999/xlink" xlink:title="penial retractor muscle" id="ABBRID0E1WAG" xlink:type="simple">pr</abbrev>) thin and long, inserting <abbrev xmlns:xlink="http://www.w3.org/1999/xlink" xlink:title="atrium" id="ABBRID0E5WAG" xlink:type="simple">at</abbrev> penis and vas deferens junction.</p><p>Internal wall of atrium corrugated with sparse atrial pores (Fig. <xref ref-type="fig" rid="F6">6A</xref>). Penial wall with scattered, very long, slender, and pale brown penial hooks (~ 10 hooks/200 μm<sup>2</sup>), hooks located on conical papillae that are separated by distinct reticulated folds (Fig. <xref ref-type="fig" rid="F6">6C, D</xref>). Penial hooks of small size (&lt; 0.08 mm in length), slightly expanded and conical <abbrev xmlns:xlink="http://www.w3.org/1999/xlink" xlink:title="atrium" id="ABBRID0EOXAG" xlink:type="simple">at</abbrev> base, tip sharp and directed towards genital orifice (Fig. <xref ref-type="fig" rid="F6">6B, E, F</xref>).</p><fig id="F6" position="float" orientation="portrait"><object-id xmlns:xlink="http://www.w3.org/1999/xlink" content-type="doi" xlink:type="simple">10.3897/zookeys.1110.85399.figure6</object-id><object-id xmlns:xlink="http://www.w3.org/1999/xlink" content-type="arpha" xlink:type="simple">DA5DCB6D-203F-5F1F-8484-D6390AEE78EC</object-id><label>Figure 6.</label><caption><p>Internal sculpture of genitalia of <italic><tp:taxon-name><tp:taxon-name-part taxon-name-part-type="genus" reg="Discartemon">Discartemon</tp:taxon-name-part><tp:taxon-name-part taxon-name-part-type="species" reg="paurodeviatus">paurodeviatus</tp:taxon-name-part></tp:taxon-name></italic> sp. nov., paratype 13003 <bold>A</bold> junction of atrium, vagina, and proximal penis <bold>B, C</bold> lateral view of penial hooks on proximal part of penis <bold>D</bold> reticulated arrangement of penial hooks on middle part of penis <bold>E</bold> lateral view of penial hooks <bold>F</bold> arrangement of penial hooks on distal part of penis <bold>G</bold> arrangement of thickened reticulated vaginal folds.</p></caption><graphic xmlns:xlink="http://www.w3.org/1999/xlink" xlink:href="zookeys-1110-039_article-85399__-g006.jpg" position="float" orientation="portrait" xlink:type="simple" id="oo_710471.jpg"><uri content-type="original_file" xlink:type="simple">https://binary.pensoft.net/fig/710471</uri></graphic></fig><p>Vagina (v) very short and stout, ~ 1/7 of penis length. Gametolytic duct (<abbrev xmlns:xlink="http://www.w3.org/1999/xlink" xlink:title="gametolytic duct" id="ABBRID0E3YAG" xlink:type="simple">gd</abbrev>) a long and slender tube extending as far as albumin gland; gametolytic sac (<abbrev xmlns:xlink="http://www.w3.org/1999/xlink" xlink:title="gametolytic sac" id="ABBRID0EAZAG" xlink:type="simple">gs</abbrev>) ovate. Proximal free oviduct (<abbrev xmlns:xlink="http://www.w3.org/1999/xlink" xlink:title="free oviduct" id="ABBRID0EEZAG" xlink:type="simple">fo</abbrev>) convoluted and distally long and thick, ~ 3 times of vagina length. Oviduct (<abbrev xmlns:xlink="http://www.w3.org/1999/xlink" xlink:title="ovary" id="ABBRID0EIZAG" xlink:type="simple">ov</abbrev>) enlarged and folded; prostate gland inconspicuous and bound to oviduct. Talon (<abbrev xmlns:xlink="http://www.w3.org/1999/xlink" xlink:title="talon" id="ABBRID0EMZAG" xlink:type="simple">ta</abbrev>) small, short and club shaped. Hermaphroditic duct (<abbrev xmlns:xlink="http://www.w3.org/1999/xlink" xlink:title="hermaphroditic duct" id="ABBRID0EQZAG" xlink:type="simple">hd</abbrev>) bearing short and thickened seminal vesicle (<abbrev xmlns:xlink="http://www.w3.org/1999/xlink" xlink:title="seminal vesicle" id="ABBRID0EUZAG" xlink:type="simple">sv</abbrev>) and ca. same length as from talon to branching point of seminal vesicle (Fig. <xref ref-type="fig" rid="F4">4C</xref>).</p><p>Vaginal wall generally with thickened reticulated vaginal folds, smooth surface, and vaginal pores present (Fig. <xref ref-type="fig" rid="F6">6A, G</xref>).</p><p><bold><italic><tp:taxon-name><tp:taxon-name-part taxon-name-part-type="genus" reg="Radula">Radula</tp:taxon-name-part></tp:taxon-name></italic>.</bold> Each row consists of ~ 21‒33 teeth with formula (16‒10)‒1‒(10‒16). Central tooth small with pointed cusp. Lateral and marginal teeth largest and undifferentiated, unicuspidal, and lanceolate. Latero-marginal teeth rapidly reducing in size, with outermost teeth much smaller and shorter than inner teeth (Fig. <xref ref-type="fig" rid="F24">24B</xref>).</p></tp:treatment-sec><tp:treatment-sec sec-type="etymology" id="SECID0ES1AG"><title>Etymology.</title><p>The specific name <italic>paurodeviatus</italic> is derived from the Greek word <italic>pauros</italic> meaning little or few and the Latin word <italic>devius</italic> meaning out of the way. It refers to the last whorl of the new species as being slightly axially deflected and extruded from the penultimate whorl.</p></tp:treatment-sec><tp:treatment-sec sec-type="distribution" id="SECID0E51AG"><title>Distribution.</title><p>The species is only known from the type locality in southern Myanmar (Fig. <xref ref-type="fig" rid="F1">1</xref>).</p></tp:treatment-sec><tp:treatment-sec sec-type="remarks" id="SECID0EI2AG"><title>Remarks.</title><p>Variation occurs in the possession of supracolumellar lamellae in some specimens. Currently, two species of <italic><tp:taxon-name><tp:taxon-name-part taxon-name-part-type="genus" reg="Discartemon">Discartemon</tp:taxon-name-part></tp:taxon-name></italic> (<italic><tp:taxon-name><tp:taxon-name-part taxon-name-part-type="genus" reg="Discartemon">D.</tp:taxon-name-part><tp:taxon-name-part taxon-name-part-type="species" reg="paurodeviatus">paurodeviatus</tp:taxon-name-part></tp:taxon-name></italic> sp. nov. and <italic><tp:taxon-name><tp:taxon-name-part taxon-name-part-type="genus" reg="Discartemon">D.</tp:taxon-name-part><tp:taxon-name-part taxon-name-part-type="species" reg="tonywhitteni">tonywhitteni</tp:taxon-name-part></tp:taxon-name></italic>) have been recognized from Myanmar (<xref ref-type="bibr" rid="B83">Sutcharit et al. 2020</xref>). These two species are noticeably different in shell morphology and internal structure of genitalia and found in distant localities from each other.</p></tp:treatment-sec><tp:treatment-sec><!--Section generated to contain objects referenced in tp:taxon-treatment.--><fig id="F1" position="float" orientation="portrait"><object-id xmlns:xlink="http://www.w3.org/1999/xlink" content-type="doi" xlink:type="simple">10.3897/zookeys.1110.85399.figure1</object-id><object-id xmlns:xlink="http://www.w3.org/1999/xlink" content-type="arpha" xlink:type="simple">35422BA1-F19E-5424-AEF2-D78702FF8E64</object-id><label>Figure 1.</label><caption><p>Approximate sampling locations used in this study. The location name and coordinates are listed in Table <xref ref-type="table" rid="T1">1</xref>. Historical type localities of a broad scale, such as Tavoy, Burma, Moulmein, Mergui, and Tenasserim, are not indicated on this map.</p></caption><graphic xmlns:xlink="http://www.w3.org/1999/xlink" xlink:href="zookeys-1110-039_article-85399__-g001.jpg" position="float" orientation="portrait" xlink:type="simple" id="oo_710466.jpg"><uri content-type="original_file" xlink:type="simple">https://binary.pensoft.net/fig/710466</uri></graphic></fig><table-wrap id="T1" position="float" orientation="portrait"><label>Table 1.</label><caption><p>Shell measurements of streptaxid species from Myanmar recognized in this study. Numbers listed before collection locality correspond to those in the map in Fig. <xref ref-type="fig" rid="F1">1</xref>.</p></caption><table id="TID0EWTCI" rules="all"><tbody><tr><th rowspan="2" colspan="1">Species, localities and <abbrev xmlns:xlink="http://www.w3.org/1999/xlink" xlink:title="Chulalongkorn University Museum of Zoology" id="ABBRID0EIPAC" xlink:type="simple">CUMZ</abbrev> no.</th><th rowspan="2" colspan="1">Number of specimens</th><th rowspan="1" colspan="3">Ranges, mean ± S.D. in mm.</th><th rowspan="2" colspan="1">Number of whorls</th></tr><tr><th rowspan="1" colspan="1">Shell height</th><th rowspan="1" colspan="1">Shell width</th><th rowspan="1" colspan="1">H/W ratio</th></tr><tr><td rowspan="1" colspan="6">
                <italic>
                  <tp:taxon-name><tp:taxon-name-part taxon-name-part-type="genus" reg="Discartemon">Discartemon</tp:taxon-name-part><tp:taxon-name-part taxon-name-part-type="species" reg="tonywhitteni">tonywhitteni</tp:taxon-name-part></tp:taxon-name>
                </italic>
              </td></tr><tr><td rowspan="1" colspan="1">20. Phra (Buddha) Cave, Tanintharyi: (13001)</td><td rowspan="1" colspan="1">7</td><td rowspan="1" colspan="1">3.4–5.1 4.5±0.64</td><td rowspan="1" colspan="1">9.5–12.7 11±1.05</td><td rowspan="1" colspan="1">0.27–0.5 0.4±0.08</td><td rowspan="1" colspan="1">6–6½</td></tr><tr><td rowspan="1" colspan="6"><italic><tp:taxon-name><tp:taxon-name-part taxon-name-part-type="genus" reg="Discartemon">Discartemon</tp:taxon-name-part><tp:taxon-name-part taxon-name-part-type="species" reg="paurodeviatus">paurodeviatus</tp:taxon-name-part></tp:taxon-name></italic> sp. nov.</td></tr><tr><td rowspan="1" colspan="1">17. Phataw Phatet Island, Tanintharyi: (13002, 13003, 13004)</td><td rowspan="1" colspan="1">17</td><td rowspan="1" colspan="1">6.8–8.1 7.5±3.48</td><td rowspan="1" colspan="1">10.8–12 11.3±0.35</td><td rowspan="1" colspan="1">13.8–16.8 1.5±0.07</td><td rowspan="1" colspan="1">6–6½</td></tr><tr><td rowspan="1" colspan="6">
                <italic>
                  <tp:taxon-name><tp:taxon-name-part taxon-name-part-type="genus" reg="Oophana">Oophana</tp:taxon-name-part><tp:taxon-name-part taxon-name-part-type="species" reg="mouhoti">mouhoti</tp:taxon-name-part></tp:taxon-name>
                </italic>
              </td></tr><tr><td rowspan="1" colspan="1">19. Phra (Buddha) Cave, Tanintharyi: (13005)</td><td rowspan="1" colspan="1">1</td><td rowspan="1" colspan="1">11.2</td><td rowspan="1" colspan="1">10</td><td rowspan="1" colspan="1">0.6</td><td rowspan="1" colspan="1">6½</td></tr><tr><td rowspan="1" colspan="6">
                <italic>
                  <tp:taxon-name><tp:taxon-name-part taxon-name-part-type="genus" reg="Perrottetia">Perrottetia</tp:taxon-name-part><tp:taxon-name-part taxon-name-part-type="species" reg="theobaldi">theobaldi</tp:taxon-name-part></tp:taxon-name>
                </italic>
              </td></tr><tr><td rowspan="1" colspan="1">3. Aik Kham Cave, Shan: (13006)</td><td rowspan="1" colspan="1">4</td><td rowspan="1" colspan="1">3.6–4.2 3.8±0.31</td><td rowspan="1" colspan="1">5.6–5.8 5.7±0.10</td><td rowspan="1" colspan="1">1.4–1.6 1.5±0.10</td><td rowspan="1" colspan="1">5–5½</td></tr><tr><td rowspan="1" colspan="6">
                <italic>
                  <tp:taxon-name><tp:taxon-name-part taxon-name-part-type="genus" reg="Haploptychius">Haploptychius</tp:taxon-name-part><tp:taxon-name-part taxon-name-part-type="species" reg="solidulus">solidulus</tp:taxon-name-part></tp:taxon-name>
                </italic>
              </td></tr><tr><td rowspan="1" colspan="1">16. Pathen mountain, Hpa-an, Kayin: (13007)</td><td rowspan="1" colspan="1">15</td><td rowspan="1" colspan="1">10.8–12.4 11.6±0.61</td><td rowspan="1" colspan="1">11.3–12.6 11.8±0.46</td><td rowspan="1" colspan="1">0.9–1.1 1.02±0.03</td><td rowspan="1" colspan="1">6–6½</td></tr><tr><td rowspan="1" colspan="6">
                <italic>
                  <tp:taxon-name><tp:taxon-name-part taxon-name-part-type="genus" reg="Haploptychius">Haploptychius</tp:taxon-name-part><tp:taxon-name-part taxon-name-part-type="species" reg="thebawi">thebawi</tp:taxon-name-part></tp:taxon-name>
                </italic>
              </td></tr><tr><td rowspan="1" colspan="1">1. Pyinyaung Village, Meiktila, Mandalay Region (Apache Cement Co. Ltd): (13008)</td><td rowspan="1" colspan="1">4</td><td rowspan="1" colspan="1">7.5–9.0 7.8±0.69</td><td rowspan="1" colspan="1">7.5–8.7 8.1±0.51</td><td rowspan="1" colspan="1">0.8–1.1 1.03±0.13</td><td rowspan="1" colspan="1">6–6½</td></tr><tr><td rowspan="1" colspan="1">2. Lin Way Monastery, Ywangan, Shan: (13009)</td><td rowspan="1" colspan="1">7</td><td rowspan="1" colspan="1">6.7–7.3 7.1±0.24</td><td rowspan="1" colspan="1">6.5–7.9 7.2±0.42</td><td rowspan="1" colspan="1">0.9–1.2 1.02±0.08</td><td rowspan="1" colspan="1">5½–6</td></tr><tr><td rowspan="1" colspan="1">3. Aik Kham Cave, Taunggyi, Shan: (13010)</td><td rowspan="1" colspan="1">3</td><td rowspan="1" colspan="1">4.6–5.3 5.0±0.36</td><td rowspan="1" colspan="1">5.0–5.7 5.4±0.37</td><td rowspan="1" colspan="1">1.1–1.2 1.08±0.03</td><td rowspan="1" colspan="1">6–6½</td></tr><tr><td rowspan="1" colspan="6"><italic><tp:taxon-name><tp:taxon-name-part taxon-name-part-type="genus" reg="Haploptychius">Haploptychius</tp:taxon-name-part><tp:taxon-name-part taxon-name-part-type="species" reg="tenasserimicus">tenasserimicus</tp:taxon-name-part></tp:taxon-name></italic> sp. nov.</td></tr><tr><td rowspan="1" colspan="1">18. Lampane Cave, Tanintharyi: (13011, 13012)</td><td rowspan="1" colspan="1">5</td><td rowspan="1" colspan="1">4.1–5.0 4.5±0.36</td><td rowspan="1" colspan="1">8.1–9.7 8.7±0.59</td><td rowspan="1" colspan="1">1.7–2.0 1.9±0.08</td><td rowspan="1" colspan="1">6</td></tr><tr><td rowspan="1" colspan="6"><italic><tp:taxon-name><tp:taxon-name-part taxon-name-part-type="genus" reg="Haploptychius">Haploptychius</tp:taxon-name-part><tp:taxon-name-part taxon-name-part-type="species" reg="heliakosus">heliakosus</tp:taxon-name-part></tp:taxon-name></italic> sp. nov.</td></tr><tr><td rowspan="1" colspan="1">9. Bardai Mountain, Hpa-an, Kayin: (13013, 13014, 13015)</td><td rowspan="1" colspan="1">39</td><td rowspan="1" colspan="1">9.7–11.6 10.6±0.60</td><td rowspan="1" colspan="1">7.3–10.3 9.1±1.05</td><td rowspan="1" colspan="1">0.6–0.9 0.8±0.10</td><td rowspan="1" colspan="1">7–7½</td></tr><tr><td rowspan="1" colspan="1">6. Kyonknow Cave, Hpa-an, Kayin: (13016)</td><td rowspan="1" colspan="1">7</td><td rowspan="1" colspan="1">8.4–9.9 9.2±0.61</td><td rowspan="1" colspan="1">8.1–9.9 8.9±0.57</td><td rowspan="1" colspan="1">0.8–1.2 0.9±0.10</td><td rowspan="1" colspan="1">6½–7</td></tr><tr><td rowspan="1" colspan="6"><italic><tp:taxon-name><tp:taxon-name-part taxon-name-part-type="genus" reg="Haploptychius">Haploptychius</tp:taxon-name-part><tp:taxon-name-part taxon-name-part-type="species" reg="karenorum">karenorum</tp:taxon-name-part></tp:taxon-name></italic> sp. nov.</td></tr><tr><td rowspan="1" colspan="1">10. Waiponla Mountain, Hpa-an, Kayin: (13017, 13018)</td><td rowspan="1" colspan="1">6</td><td rowspan="1" colspan="1">11.4–12.4 11.8±0.40</td><td rowspan="1" colspan="1">8.2–10.0 8.9±0.70</td><td rowspan="1" colspan="1">0.6–0.8 0.7±0.08</td><td rowspan="1" colspan="1">6–7½</td></tr><tr><td rowspan="1" colspan="1">5. Taung Lay Cave, Hpa-an, Kayin: (13019)</td><td rowspan="1" colspan="1">2</td><td rowspan="1" colspan="1">8.8–9.7 9.3±0.4</td><td rowspan="1" colspan="1">10.5–12 11.3±0.8</td><td rowspan="1" colspan="1">1.14–1.36 1.22±1.10</td><td rowspan="1" colspan="1">6½–7</td></tr><tr><td rowspan="1" colspan="6">
                <italic>
                  <tp:taxon-name><tp:taxon-name-part taxon-name-part-type="genus" reg="Carinartemis">Carinartemis</tp:taxon-name-part><tp:taxon-name-part taxon-name-part-type="species" reg="exacutus">exacutus</tp:taxon-name-part></tp:taxon-name>
                </italic>
              </td></tr><tr><td rowspan="1" colspan="1">11. Sadhdan Cave, Hpa-an, Kayin: (13020)</td><td rowspan="1" colspan="1">3</td><td rowspan="1" colspan="1">6.2–7.3 6.7±0.45</td><td rowspan="1" colspan="1">13.0–14.0 13.03±0.4</td><td rowspan="1" colspan="1">1.8–2.0 1.9±0.15</td><td rowspan="1" colspan="1">6–6½</td></tr><tr><td rowspan="1" colspan="1">4. Bayin Nyi Cave, Hpa-an, Kayin: (13021, 13022)</td><td rowspan="1" colspan="1">23</td><td rowspan="1" colspan="1">6.3–6.8 6.6±0.22</td><td rowspan="1" colspan="1">6.8–12.6 12.2±0.4</td><td rowspan="1" colspan="1">1.7–2.0 1.8±0.09</td><td rowspan="1" colspan="1">6–6½</td></tr><tr><td rowspan="1" colspan="1">12. Lun Nga Mountain, Hpa-an, Kayin: (13023, 13024)</td><td rowspan="1" colspan="1">64</td><td rowspan="1" colspan="1">5.5–6.3 5.9±0.33</td><td rowspan="1" colspan="1">13.2–13.9 13.5±0.28</td><td rowspan="1" colspan="1">2.1–2.5 2.2 ±0.16</td><td rowspan="1" colspan="1">5½–6</td></tr><tr><td rowspan="1" colspan="1">7. Taung Wine Cave, Hpa-an, Kayin: (13025, 13026)</td><td rowspan="1" colspan="1">9</td><td rowspan="1" colspan="1">7.4–7.5 7.5±0.05</td><td rowspan="1" colspan="1">12.0–13.1 12.5±0.56</td><td rowspan="1" colspan="1">1.6–1.7 1.7±0.89</td><td rowspan="1" colspan="1">6–6½</td></tr><tr><td rowspan="1" colspan="1">8. Kaw Ka Taung, Hpa-an, Kayin: (13027)</td><td rowspan="1" colspan="1">1</td><td rowspan="1" colspan="1">7.6</td><td rowspan="1" colspan="1">12</td><td rowspan="1" colspan="1">1.6</td><td rowspan="1" colspan="1">6½</td></tr><tr><td rowspan="1" colspan="6">
                <italic>
                  <tp:taxon-name><tp:taxon-name-part taxon-name-part-type="genus" reg="Carinartemis">Carinartemis</tp:taxon-name-part><tp:taxon-name-part taxon-name-part-type="species" reg="sankeyi">sankeyi</tp:taxon-name-part></tp:taxon-name>
                </italic>
              </td></tr><tr><td rowspan="1" colspan="1">14. Saddan Cave, Mawlamyine, Mon: (13028)</td><td rowspan="1" colspan="1">7</td><td rowspan="1" colspan="1">6.9–8.3 7.6±0.51</td><td rowspan="1" colspan="1">9.0–10.5 9.7±0.55</td><td rowspan="1" colspan="1">1.2–1.4 1.3±0.11</td><td rowspan="1" colspan="1">6–7</td></tr><tr><td rowspan="1" colspan="1">13. Kayon Cave, Mawlamyine, Mon: (13029, 13030)</td><td rowspan="1" colspan="1">18</td><td rowspan="1" colspan="1">7.0–8.2 7.5±0.49</td><td rowspan="1" colspan="1">9.1–10.2 9.7±0.49</td><td rowspan="1" colspan="1">1.2–1.4 1.2±0.07</td><td rowspan="1" colspan="1">6½–7</td></tr><tr><td rowspan="1" colspan="1">15. Dhammatat Cave, Mawlamyine, Mon: (13031)</td><td rowspan="1" colspan="1">12</td><td rowspan="1" colspan="1">5.5–7.4 6.5±0.57</td><td rowspan="1" colspan="1">10.4–11.6 11.1±0.44</td><td rowspan="1" colspan="1">1.5–2.0 1.7±0.15</td><td rowspan="1" colspan="1">6–7</td></tr></tbody></table></table-wrap><fig id="F2" position="float" orientation="portrait"><object-id xmlns:xlink="http://www.w3.org/1999/xlink" content-type="doi" xlink:type="simple">10.3897/zookeys.1110.85399.figure2</object-id><object-id xmlns:xlink="http://www.w3.org/1999/xlink" content-type="arpha" xlink:type="simple">30FDAB63-BE97-51D9-86EB-D836EC5919E1</object-id><label>Figure 2.</label><caption><p>Living snails <bold>A</bold><italic><tp:taxon-name><tp:taxon-name-part taxon-name-part-type="genus" reg="Discartemon">Discartemon</tp:taxon-name-part><tp:taxon-name-part taxon-name-part-type="species" reg="tonywhitteni">tonywhitteni</tp:taxon-name-part></tp:taxon-name></italic> from near Phra (Buddha) Cave, Tanintharyi Region (shell width ~ 10 mm) <bold>B</bold><italic><tp:taxon-name><tp:taxon-name-part taxon-name-part-type="genus" reg="Discartemon">Discartemon</tp:taxon-name-part><tp:taxon-name-part taxon-name-part-type="species" reg="paurodeviatus">paurodeviatus</tp:taxon-name-part></tp:taxon-name></italic> sp. nov. from the type locality (shell width ~ 11 mm) <bold>C</bold><italic><tp:taxon-name><tp:taxon-name-part taxon-name-part-type="genus" reg="Haploptychius">Haploptychius</tp:taxon-name-part><tp:taxon-name-part taxon-name-part-type="species" reg="heliakosus">heliakosus</tp:taxon-name-part></tp:taxon-name></italic> sp. nov. from the type locality (shell height ~ 9 mm) <bold>D</bold><italic><tp:taxon-name><tp:taxon-name-part taxon-name-part-type="genus" reg="Carinartemis">Carinartemis</tp:taxon-name-part><tp:taxon-name-part taxon-name-part-type="species" reg="exacutus">exacutus</tp:taxon-name-part></tp:taxon-name></italic> from Lun Nga Mountain, Kayin State (shell height ~ 14 mm) <bold>E, F</bold><italic><tp:taxon-name><tp:taxon-name-part taxon-name-part-type="genus" reg="Carinartemis">Carinartemis</tp:taxon-name-part><tp:taxon-name-part taxon-name-part-type="species" reg="sankeyi">sankeyi</tp:taxon-name-part></tp:taxon-name></italic><bold>(E)</bold> from Kayon Cave, Mon State (shell height ~ 10 mm) and <bold>(F)</bold> from Saddan Cave, Mawlamyine, Mon State (shell height ~10 mm).</p></caption><graphic xmlns:xlink="http://www.w3.org/1999/xlink" xlink:href="zookeys-1110-039_article-85399__-g002.jpg" position="float" orientation="portrait" xlink:type="simple" id="oo_710467.jpg"><uri content-type="original_file" xlink:type="simple">https://binary.pensoft.net/fig/710467</uri></graphic></fig><fig id="F3" position="float" orientation="portrait"><object-id xmlns:xlink="http://www.w3.org/1999/xlink" content-type="doi" xlink:type="simple">10.3897/zookeys.1110.85399.figure3</object-id><object-id xmlns:xlink="http://www.w3.org/1999/xlink" content-type="arpha" xlink:type="simple">B7421CA2-AE81-537F-8738-824B7B410DAA</object-id><label>Figure 3.</label><caption><p><bold>A, B</bold><italic><tp:taxon-name><tp:taxon-name-part taxon-name-part-type="genus" reg="Discartemon">Discartemon</tp:taxon-name-part><tp:taxon-name-part taxon-name-part-type="species" reg="tonywhitteni">tonywhitteni</tp:taxon-name-part></tp:taxon-name></italic>, specimen <named-content xmlns:xlink="http://www.w3.org/1999/xlink" content-type="dwc:institutional_code" xlink:title="Chulalongkorn University Museum of Zoology" xlink:href="http://grbio.org/institution/chulalongkorn-university-museum-natural-history" xlink:type="simple">CUMZ</named-content> 6264 from Phra (Buddha) Cave, Tanintharyi Region <bold>C–E</bold><italic><tp:taxon-name><tp:taxon-name-part taxon-name-part-type="genus" reg="Discartemon">Discartemon</tp:taxon-name-part><tp:taxon-name-part taxon-name-part-type="species" reg="paurodeviatus">paurodeviatus</tp:taxon-name-part></tp:taxon-name></italic> sp. nov. <bold>C</bold> holotype <named-content xmlns:xlink="http://www.w3.org/1999/xlink" content-type="dwc:institutional_code" xlink:title="Chulalongkorn University Museum of Zoology" xlink:href="http://grbio.org/institution/chulalongkorn-university-museum-natural-history" xlink:type="simple">CUMZ</named-content> 13002 with apertural dentition and <bold>D, E</bold> paratypes <named-content xmlns:xlink="http://www.w3.org/1999/xlink" content-type="dwc:institutional_code" xlink:title="Chulalongkorn University Museum of Zoology" xlink:href="http://grbio.org/institution/chulalongkorn-university-museum-natural-history" xlink:type="simple">CUMZ</named-content> 13003 from the type locality.</p></caption><graphic xmlns:xlink="http://www.w3.org/1999/xlink" xlink:href="zookeys-1110-039_article-85399__-g003.jpg" position="float" orientation="portrait" xlink:type="simple" id="oo_710468.jpg"><uri content-type="original_file" xlink:type="simple">https://binary.pensoft.net/fig/710468</uri></graphic></fig><fig id="F4" position="float" orientation="portrait"><object-id xmlns:xlink="http://www.w3.org/1999/xlink" content-type="doi" xlink:type="simple">10.3897/zookeys.1110.85399.figure4</object-id><object-id xmlns:xlink="http://www.w3.org/1999/xlink" content-type="arpha" xlink:type="simple">A6A7AC7F-9F41-5F13-9F5A-F8CBE1E999A3</object-id><label>Figure 4.</label><caption><p>Genital anatomy of <bold>A, B</bold><italic><tp:taxon-name><tp:taxon-name-part taxon-name-part-type="genus" reg="Discartemon">Discartemon</tp:taxon-name-part><tp:taxon-name-part taxon-name-part-type="species" reg="tonywhitteni">tonywhitteni</tp:taxon-name-part></tp:taxon-name></italic>, specimen <named-content xmlns:xlink="http://www.w3.org/1999/xlink" content-type="dwc:institutional_code" xlink:title="Chulalongkorn University Museum of Zoology" xlink:href="http://grbio.org/institution/chulalongkorn-university-museum-natural-history" xlink:type="simple">CUMZ</named-content> 13001 <bold>A</bold> reproductive system and <bold>B</bold> insertion of vas deferens into penial sheath <bold>C, D</bold><italic><tp:taxon-name><tp:taxon-name-part taxon-name-part-type="genus" reg="Discartemon">Discartemon</tp:taxon-name-part><tp:taxon-name-part taxon-name-part-type="species" reg="paurodeviatus">paurodeviatus</tp:taxon-name-part></tp:taxon-name></italic> sp. nov., paratype <named-content xmlns:xlink="http://www.w3.org/1999/xlink" content-type="dwc:institutional_code" xlink:title="Chulalongkorn University Museum of Zoology" xlink:href="http://grbio.org/institution/chulalongkorn-university-museum-natural-history" xlink:type="simple">CUMZ</named-content> 13003 <bold>C</bold> reproductive system and <bold>D</bold> insertion of vas deferens into penial sheath.</p></caption><graphic xmlns:xlink="http://www.w3.org/1999/xlink" xlink:href="zookeys-1110-039_article-85399__-g004.jpg" position="float" orientation="portrait" xlink:type="simple" id="oo_710469.jpg"><uri content-type="original_file" xlink:type="simple">https://binary.pensoft.net/fig/710469</uri></graphic></fig><fig id="F24" position="float" orientation="portrait"><object-id xmlns:xlink="http://www.w3.org/1999/xlink" content-type="doi" xlink:type="simple">10.3897/zookeys.1110.85399.figure24</object-id><object-id xmlns:xlink="http://www.w3.org/1999/xlink" content-type="arpha" xlink:type="simple">43C03FFE-0502-502D-8CE6-973303C153D5</object-id><label>Figure 24.</label><caption><p><tp:taxon-name><tp:taxon-name-part taxon-name-part-type="genus" reg="Radula">Radula</tp:taxon-name-part></tp:taxon-name> of specimens <bold>A</bold><italic><tp:taxon-name><tp:taxon-name-part taxon-name-part-type="genus" reg="Discartemon">Discartemon</tp:taxon-name-part><tp:taxon-name-part taxon-name-part-type="species" reg="tonywhitteni">tonywhitteni</tp:taxon-name-part></tp:taxon-name></italic>, paratype <named-content xmlns:xlink="http://www.w3.org/1999/xlink" content-type="dwc:institutional_code" xlink:title="Chulalongkorn University Museum of Zoology" xlink:href="http://grbio.org/institution/chulalongkorn-university-museum-natural-history" xlink:type="simple">CUMZ</named-content> 13001 <bold>B</bold><italic><tp:taxon-name><tp:taxon-name-part taxon-name-part-type="genus" reg="Discartemon">Discartemon</tp:taxon-name-part><tp:taxon-name-part taxon-name-part-type="species" reg="paurodeviatus">paurodeviatus</tp:taxon-name-part></tp:taxon-name></italic> sp. nov., paratype <named-content xmlns:xlink="http://www.w3.org/1999/xlink" content-type="dwc:institutional_code" xlink:title="Chulalongkorn University Museum of Zoology" xlink:href="http://grbio.org/institution/chulalongkorn-university-museum-natural-history" xlink:type="simple">CUMZ</named-content> 13003 <bold>C</bold><italic><tp:taxon-name><tp:taxon-name-part taxon-name-part-type="genus" reg="Haploptychius">Haploptychius</tp:taxon-name-part><tp:taxon-name-part taxon-name-part-type="species" reg="heliakosus">heliakosus</tp:taxon-name-part></tp:taxon-name></italic> sp. nov., paratype <named-content xmlns:xlink="http://www.w3.org/1999/xlink" content-type="dwc:institutional_code" xlink:title="Chulalongkorn University Museum of Zoology" xlink:href="http://grbio.org/institution/chulalongkorn-university-museum-natural-history" xlink:type="simple">CUMZ</named-content> 13014 <bold>D</bold><italic><tp:taxon-name><tp:taxon-name-part taxon-name-part-type="genus" reg="Carinartemis">Carinartemis</tp:taxon-name-part><tp:taxon-name-part taxon-name-part-type="species" reg="exacutus">exacutus</tp:taxon-name-part></tp:taxon-name></italic>, specimen <named-content xmlns:xlink="http://www.w3.org/1999/xlink" content-type="dwc:institutional_code" xlink:title="Chulalongkorn University Museum of Zoology" xlink:href="http://grbio.org/institution/chulalongkorn-university-museum-natural-history" xlink:type="simple">CUMZ</named-content> 13021 <bold>E, F</bold><italic><tp:taxon-name><tp:taxon-name-part taxon-name-part-type="genus" reg="Carinartemis">Carinartemis</tp:taxon-name-part><tp:taxon-name-part taxon-name-part-type="species" reg="sankeyi">sankeyi</tp:taxon-name-part></tp:taxon-name></italic>, specimen <named-content xmlns:xlink="http://www.w3.org/1999/xlink" content-type="dwc:institutional_code" xlink:title="Chulalongkorn University Museum of Zoology" xlink:href="http://grbio.org/institution/chulalongkorn-university-museum-natural-history" xlink:type="simple">CUMZ</named-content> 13029 <bold>E</bold> overview of radula and <bold>F</bold> high magnification of central teeth.</p></caption><graphic xmlns:xlink="http://www.w3.org/1999/xlink" xlink:href="zookeys-1110-039_article-85399__-g024.jpg" position="float" orientation="portrait" xlink:type="simple" id="oo_710489.jpg"><uri content-type="original_file" xlink:type="simple">https://binary.pensoft.net/fig/710489</uri></graphic></fig></tp:treatment-sec><ref-list><ref id="B83"><mixed-citation xmlns:xlink="http://www.w3.org/1999/xlink" xlink:type="simple"><person-group><name name-style="western"><surname>Sutcharit</surname><given-names>C</given-names></name><name name-style="western"><surname>Lin</surname><given-names>A</given-names></name><name name-style="western"><surname>Panha</surname><given-names>S</given-names></name></person-group> (<year>2020</year>) Two new species of the carnivorous snail genus <italic><tp:taxon-name><tp:taxon-name-part taxon-name-part-type="genus">Discartemon</tp:taxon-name-part></tp:taxon-name></italic> from Thailand and Myanmar (<tp:taxon-name><tp:taxon-name-part taxon-name-part-type="suborder">Eupulmonata</tp:taxon-name-part></tp:taxon-name>: <tp:taxon-name><tp:taxon-name-part taxon-name-part-type="family">Streptaxidae</tp:taxon-name-part></tp:taxon-name>). The Raffles Bulletin of Zoology (Supplement No. 35): 149–155.</mixed-citation></ref></ref-list></tp:taxon-treatment>
