# Supplementary material for: ﻿Revision of the carnivorous land snail family Streptaxidae (Stylommatophora, Achatinina) in Myanmar, with description of four new species
Source: Zookeys. 2022 Jul 4;1110:39–102. doi: 10.3897/zookeys.1110.85399 (PMC9848723; doi:10.3897/zookeys.1110.85399)
Supplement: XML Treatment for Oophana elisa [file zookeys.1110.85399-treatment5.xml]

<!DOCTYPE tp:taxon-treatment
  PUBLIC "-//TaxonX//DTD Taxonomic Treatment Publishing DTD v0 20100105//EN" "tax-treatment-NSO.dtd">
<tp:taxon-treatment xmlns:tp="http://www.plazi.org/taxpub"><tp:treatment-meta><kwd-group><label>Taxon classification</label><kwd>
                <named-content content-type="kingdom">Animalia</named-content>
              </kwd><kwd>
                <named-content content-type="order">Stylommatophora</named-content>
              </kwd><kwd>
                <named-content content-type="family">Streptaxidae</named-content>
              </kwd></kwd-group><mixed-citation publication-type="journal"><person-group><name><surname>Sian Man</surname><given-names>Nem</given-names></name><name><surname>Siriboon</surname><given-names>Thanit</given-names></name><name><surname>Lin</surname><given-names>Aung</given-names></name><name><surname>Sutcharit</surname><given-names>Chirasak</given-names></name><name><surname>Panha</surname><given-names>Somsak</given-names></name></person-group><article-title>﻿Revision of the carnivorous land snail family <tp:taxon-name><tp:taxon-name-part taxon-name-part-type="family">Streptaxidae</tp:taxon-name-part></tp:taxon-name> (<tp:taxon-name><tp:taxon-name-part taxon-name-part-type="order">Stylommatophora</tp:taxon-name-part></tp:taxon-name>, <tp:taxon-name><tp:taxon-name-part taxon-name-part-type="suborder">Achatinina</tp:taxon-name-part></tp:taxon-name>) in Myanmar, with description of four new species</article-title><source>Zookeys</source><day>04</day><month>07</month><year>2022</year><volume>1110</volume><fpage>39</fpage><lpage>102</lpage><pub-id pub-id-type="doi">10.3897/zookeys.1110.85399</pub-id></mixed-citation></tp:treatment-meta><tp:nomenclature><label>﻿</label><tp:taxon-name>
              <object-id xmlns:xlink="http://www.w3.org/1999/xlink" content-type="arpha" xlink:type="simple">553A1999-7F0F-5F20-BDD7-B2BAB4A2B46B</object-id>
              <tp:taxon-name-part taxon-name-part-type="genus" reg="Oophana">Oophana</tp:taxon-name-part>
              <tp:taxon-name-part taxon-name-part-type="species" reg="elisa">elisa</tp:taxon-name-part>
            </tp:taxon-name><tp:taxon-authority>(Gould, 1856)</tp:taxon-authority><tp:nomenclature-citation-list><tp:nomenclature-citation><tp:taxon-name>
                  <tp:taxon-name-part taxon-name-part-type="genus" reg="Streptaxis">Streptaxis</tp:taxon-name-part>
                  <tp:taxon-name-part taxon-name-part-type="species" reg="elisa">elisa</tp:taxon-name-part>
                </tp:taxon-name><comment>Gould, 1856: 13. Type locality: an island in the Mergui Archipelago. <xref ref-type="bibr" rid="B63">Pfeiffer 1868</xref>: 448. <xref ref-type="bibr" rid="B10">Blanford and Godwin-Austin 1908</xref>: 14.</comment></tp:nomenclature-citation><tp:nomenclature-citation><tp:taxon-name>
                  <tp:taxon-name-part taxon-name-part-type="genus" reg="Odontartemon">Odontartemon</tp:taxon-name-part>
                  <tp:taxon-name-part taxon-name-part-type="species" reg="elisa">elisa</tp:taxon-name-part>
                </tp:taxon-name><comment>– <xref ref-type="bibr" rid="B37">Kobelt 1906</xref>: 126.</comment></tp:nomenclature-citation><tp:nomenclature-citation><tp:taxon-name>
                  <tp:taxon-name-part taxon-name-part-type="genus" reg="Perottetia">Perottetia</tp:taxon-name-part>
                  <tp:taxon-name-part taxon-name-part-type="species" reg="elisa">elisa</tp:taxon-name-part>
                </tp:taxon-name><comment>– <xref ref-type="bibr" rid="B38">Kobelt 1910</xref>: 151.</comment></tp:nomenclature-citation><tp:nomenclature-citation><tp:taxon-name>
                  <tp:taxon-name-part taxon-name-part-type="genus" reg="Oophana">Oophana</tp:taxon-name-part>
                  <tp:taxon-name-part taxon-name-part-type="species" reg="elisa">elisa</tp:taxon-name-part>
                </tp:taxon-name><comment>– <xref ref-type="bibr" rid="B91">van Benthem Jutting 1954</xref>: 96. <xref ref-type="bibr" rid="B70">Richardson 1988</xref>: 234, 235. <xref ref-type="bibr" rid="B14">Clements 2006</xref>: 126.</comment></tp:nomenclature-citation></tp:nomenclature-citation-list></tp:nomenclature><tp:treatment-sec sec-type="remarks" id="SECID0E5IBG"><title>Remarks.</title><p>The shell is oblique-heliciform with convex spire and a distinct suture. Whorls 7 and shell surface with transverse ridges that diminish below the periphery. Shell periphery is keeled, and last whorl axially deflected. Umbilicus open and deep. Aperture is subquadrangular, peristome reflected. Apertural dentition with one parietal, one basal, two weak palatal, and one columellar lamella.</p><p>This species is known only from the type locality, in the southern part of Myanmar. No fresh materials were collected in this survey. Herein, the description of this species is based only on the original description. <xref ref-type="bibr" rid="B27">Gould (1856)</xref> received the specimen from Rev. J. Benjamin and described it without providing any figures. In the description, Gould compared <italic><tp:taxon-name><tp:taxon-name-part taxon-name-part-type="genus" reg="Oophana">O.</tp:taxon-name-part><tp:taxon-name-part taxon-name-part-type="species" reg="elisa">elisa</tp:taxon-name-part></tp:taxon-name></italic> with two species: <italic><tp:taxon-name><tp:taxon-name-part taxon-name-part-type="genus" reg="Seychellaxis">Seychellaxis</tp:taxon-name-part><tp:taxon-name-part taxon-name-part-type="species" reg="souleyetianus">souleyetianus</tp:taxon-name-part></tp:taxon-name></italic> (Petit, 1841) and <italic><tp:taxon-name><tp:taxon-name-part taxon-name-part-type="genus" reg="Haploptychius">Haploptychius</tp:taxon-name-part><tp:taxon-name-part taxon-name-part-type="species" reg="pyriformis">pyriformis</tp:taxon-name-part></tp:taxon-name></italic> (Pfeiffer in Philippi, 1845). In differentiating the three, Gould noted that <italic><tp:taxon-name><tp:taxon-name-part taxon-name-part-type="genus" reg="Oophana">O.</tp:taxon-name-part><tp:taxon-name-part taxon-name-part-type="species" reg="elisa">elisa</tp:taxon-name-part></tp:taxon-name></italic> has a larger and a more depressed shell than <italic><tp:taxon-name><tp:taxon-name-part taxon-name-part-type="genus" reg="Seychellaxis">S.</tp:taxon-name-part><tp:taxon-name-part taxon-name-part-type="species" reg="souleyetianus">souleyetianus</tp:taxon-name-part></tp:taxon-name></italic>, and that <italic><tp:taxon-name><tp:taxon-name-part taxon-name-part-type="genus" reg="Oophana">O.</tp:taxon-name-part><tp:taxon-name-part taxon-name-part-type="species" reg="elisa">elisa</tp:taxon-name-part></tp:taxon-name></italic> has a more elongated shell that is two-fold larger in size and posterior denticle (presumably parietal lamella) smaller than <italic><tp:taxon-name><tp:taxon-name-part taxon-name-part-type="genus" reg="Haploptychius">H.</tp:taxon-name-part><tp:taxon-name-part taxon-name-part-type="species" reg="pyriformis">pyriformis</tp:taxon-name-part></tp:taxon-name></italic>. Based on this comparison, we assume that the shell of <italic><tp:taxon-name><tp:taxon-name-part taxon-name-part-type="genus" reg="Oophana">O.</tp:taxon-name-part><tp:taxon-name-part taxon-name-part-type="species" reg="elisa">elisa</tp:taxon-name-part></tp:taxon-name></italic> differs from all other known congeners from Myanmar and Peninsular Malaysia by its largely deflected last whorl, discoid spire and keeled penultimate whorl. Besides probably having the same distribution range, <italic><tp:taxon-name><tp:taxon-name-part taxon-name-part-type="genus" reg="Oophana">O.</tp:taxon-name-part><tp:taxon-name-part taxon-name-part-type="species" reg="elisa">elisa</tp:taxon-name-part></tp:taxon-name></italic> is similar to <italic><tp:taxon-name><tp:taxon-name-part taxon-name-part-type="genus" reg="Discartemon">D.</tp:taxon-name-part><tp:taxon-name-part taxon-name-part-type="species" reg="paurodeviatus">paurodeviatus</tp:taxon-name-part></tp:taxon-name></italic> sp. nov. in having a quite straight and parallel aperture lip, and four apertural dentitions. However, <italic><tp:taxon-name><tp:taxon-name-part taxon-name-part-type="genus" reg="Oophana">O.</tp:taxon-name-part><tp:taxon-name-part taxon-name-part-type="species" reg="elisa">elisa</tp:taxon-name-part></tp:taxon-name></italic> seems to have an oblique-ovate shell with more deflected last whorl, keeled penultimate whorl, and discoid spire. Meanwhile, <italic><tp:taxon-name><tp:taxon-name-part taxon-name-part-type="genus" reg="Discartemon">D.</tp:taxon-name-part><tp:taxon-name-part taxon-name-part-type="species" reg="paurodeviatus">paurodeviatus</tp:taxon-name-part></tp:taxon-name></italic> sp. nov. possesses a globose shell with less deflected last whorl, and penultimate whorls being rounded. To date, no specimens or illustrations have been found after the first record.</p></tp:treatment-sec><ref-list><ref id="B63"><mixed-citation xmlns:xlink="http://www.w3.org/1999/xlink" xlink:type="simple"><person-group><name name-style="western"><surname>Pfeiffer</surname><given-names>L</given-names></name></person-group> (<year>1868</year>) Monographia Heliceorum Viventium (Volume 5). Backhaus FA, Lipsiae, 565.</mixed-citation></ref><ref id="B10"><mixed-citation xmlns:xlink="http://www.w3.org/1999/xlink" xlink:type="simple"><person-group><name name-style="western"><surname>Blanford</surname><given-names>WT</given-names></name><name name-style="western"><surname>Godwin-Austen</surname><given-names>HH</given-names></name></person-group> (<year>1908</year>) <source>The Fauna of British India, Including Ceylon and Burma. <tp:taxon-name><tp:taxon-name-part taxon-name-part-type="phylum">Mollusca</tp:taxon-name-part></tp:taxon-name>. <tp:taxon-name><tp:taxon-name-part taxon-name-part-type="family">Testacellidae</tp:taxon-name-part></tp:taxon-name> and <tp:taxon-name><tp:taxon-name-part taxon-name-part-type="family">Zonitidae</tp:taxon-name-part></tp:taxon-name>.</source><publisher-name>Taylor and Francis</publisher-name>, <publisher-loc>London</publisher-loc>, <size units="page">311 pp</size>. <ext-link xlink:type="simple" ext-link-type="doi" xlink:href="10.5962/bhl.title.13103">https://doi.org/10.5962/bhl.title.13103</ext-link></mixed-citation></ref><ref id="B37"><mixed-citation xmlns:xlink="http://www.w3.org/1999/xlink" xlink:type="simple"><person-group><name name-style="western"><surname>Kobelt</surname><given-names>W</given-names></name></person-group> (<year>1905</year> 1906 [1905–1906]) Die Raublungenschnecken (<tp:taxon-name><tp:taxon-name-part taxon-name-part-type="class">Agnatha</tp:taxon-name-part></tp:taxon-name>). Zweite Abtheilung: <tp:taxon-name><tp:taxon-name-part taxon-name-part-type="family">Streptaxidae</tp:taxon-name-part></tp:taxon-name> und <tp:taxon-name><tp:taxon-name-part taxon-name-part-type="family">Daudebardiidae</tp:taxon-name-part></tp:taxon-name>. Systematisches Conchylien-Cabinet von Martini und Chemnitz 1(12b) (2): 1–211 pls42–71 [pp. 1–96 pls 42–59 (1905) ; 97–211, pls 60–71 (1906)].</mixed-citation></ref><ref id="B38"><mixed-citation xmlns:xlink="http://www.w3.org/1999/xlink" xlink:type="simple"><person-group><name name-style="western"><surname>Kobelt</surname><given-names>W</given-names></name></person-group> (<year>1910</year>) <article-title>Katalog der lebenden schalentragenden Mollusken der Abteilung <tp:taxon-name><tp:taxon-name-part taxon-name-part-type="class">Agnatha</tp:taxon-name-part></tp:taxon-name>.</article-title><source>Jahrbücher des Nassauischen Vereins für Naturkunde</source><volume>63</volume>: <fpage>138</fpage>–<lpage>196</lpage>.</mixed-citation></ref><ref id="B91"><mixed-citation xmlns:xlink="http://www.w3.org/1999/xlink" xlink:type="simple"><person-group><name name-style="western"><surname>van Benthem Jutting</surname><given-names>WSS</given-names></name></person-group> (<year>1954</year>) <article-title>The Malayan <tp:taxon-name><tp:taxon-name-part taxon-name-part-type="family">Streptaxidae</tp:taxon-name-part></tp:taxon-name> of the genera <italic><tp:taxon-name><tp:taxon-name-part taxon-name-part-type="genus">Discartemon</tp:taxon-name-part></tp:taxon-name></italic> and <italic><tp:taxon-name><tp:taxon-name-part taxon-name-part-type="genus">Oophana</tp:taxon-name-part></tp:taxon-name></italic>.</article-title><source>Bulletin of the Raffles Museum</source><volume>25</volume>: <fpage>71</fpage>–<lpage>106</lpage>.</mixed-citation></ref><ref id="B70"><mixed-citation xmlns:xlink="http://www.w3.org/1999/xlink" xlink:type="simple"><person-group><name name-style="western"><surname>Richardson</surname><given-names>L</given-names></name></person-group> (<year>1988</year>) <article-title><tp:taxon-name><tp:taxon-name-part taxon-name-part-type="superfamily">Streptaxacea</tp:taxon-name-part></tp:taxon-name>: Catalog of species, Part I, <tp:taxon-name><tp:taxon-name-part taxon-name-part-type="family">Streptaxidae</tp:taxon-name-part></tp:taxon-name>.</article-title><source>Tryonia</source><volume>16</volume>: <fpage>1</fpage>–<lpage>326</lpage>.</mixed-citation></ref><ref id="B14"><mixed-citation xmlns:xlink="http://www.w3.org/1999/xlink" xlink:type="simple"><person-group><name name-style="western"><surname>Clements</surname><given-names>R</given-names></name></person-group> (<year>2006</year>) <article-title><italic><tp:taxon-name><tp:taxon-name-part taxon-name-part-type="genus">Oophana</tp:taxon-name-part><tp:taxon-name-part taxon-name-part-type="species">tiomanensis</tp:taxon-name-part></tp:taxon-name></italic> a new streptaxid (<tp:taxon-name><tp:taxon-name-part taxon-name-part-type="class">Gastropoda</tp:taxon-name-part></tp:taxon-name>: <tp:taxon-name><tp:taxon-name-part taxon-name-part-type="infraclass">Pulmonata</tp:taxon-name-part></tp:taxon-name>: <tp:taxon-name><tp:taxon-name-part taxon-name-part-type="family">Streptaxidae</tp:taxon-name-part></tp:taxon-name>) from Pulau Tioman, Peninsular Malaysia.</article-title><source>The Raffles Bulletin of Zoology</source><volume>54</volume>: <fpage>125</fpage>–<lpage>127</lpage>.</mixed-citation></ref><ref id="B27"><mixed-citation xmlns:xlink="http://www.w3.org/1999/xlink" xlink:type="simple"><person-group><name name-style="western"><surname>Gould</surname><given-names>AA</given-names></name></person-group> (<year>1856</year>) <article-title>Descriptions of new species of shells.</article-title><source>Proceedings of the Boston Society of Natural History</source><volume>6</volume>: <fpage>11</fpage>–<lpage>16</lpage>.</mixed-citation></ref></ref-list></tp:taxon-treatment>
