# Supplementary material for: ﻿Revision of the carnivorous land snail family Streptaxidae (Stylommatophora, Achatinina) in Myanmar, with description of four new species
Source: Zookeys. 2022 Jul 4;1110:39–102. doi: 10.3897/zookeys.1110.85399 (PMC9848723; doi:10.3897/zookeys.1110.85399)
Supplement: XML Treatment for Oophana mouhoti [file zookeys.1110.85399-treatment6.xml]

<!DOCTYPE tp:taxon-treatment
  PUBLIC "-//TaxonX//DTD Taxonomic Treatment Publishing DTD v0 20100105//EN" "tax-treatment-NSO.dtd">
<tp:taxon-treatment xmlns:tp="http://www.plazi.org/taxpub"><tp:treatment-meta><kwd-group><label>Taxon classification</label><kwd>
                <named-content content-type="kingdom">Animalia</named-content>
              </kwd><kwd>
                <named-content content-type="order">Stylommatophora</named-content>
              </kwd><kwd>
                <named-content content-type="family">Streptaxidae</named-content>
              </kwd></kwd-group><mixed-citation publication-type="journal"><person-group><name><surname>Sian Man</surname><given-names>Nem</given-names></name><name><surname>Siriboon</surname><given-names>Thanit</given-names></name><name><surname>Lin</surname><given-names>Aung</given-names></name><name><surname>Sutcharit</surname><given-names>Chirasak</given-names></name><name><surname>Panha</surname><given-names>Somsak</given-names></name></person-group><article-title>﻿Revision of the carnivorous land snail family <tp:taxon-name><tp:taxon-name-part taxon-name-part-type="family">Streptaxidae</tp:taxon-name-part></tp:taxon-name> (<tp:taxon-name><tp:taxon-name-part taxon-name-part-type="order">Stylommatophora</tp:taxon-name-part></tp:taxon-name>, <tp:taxon-name><tp:taxon-name-part taxon-name-part-type="suborder">Achatinina</tp:taxon-name-part></tp:taxon-name>) in Myanmar, with description of four new species</article-title><source>Zookeys</source><day>04</day><month>07</month><year>2022</year><volume>1110</volume><fpage>39</fpage><lpage>102</lpage><pub-id pub-id-type="doi">10.3897/zookeys.1110.85399</pub-id></mixed-citation></tp:treatment-meta><tp:nomenclature><label>﻿</label><tp:taxon-name>
              <object-id xmlns:xlink="http://www.w3.org/1999/xlink" content-type="arpha" xlink:type="simple">785DF7C4-D124-55A3-9277-FBDA37ECA0AF</object-id>
              <tp:taxon-name-part taxon-name-part-type="genus" reg="Oophana">Oophana</tp:taxon-name-part>
              <tp:taxon-name-part taxon-name-part-type="species" reg="mouhoti">mouhoti</tp:taxon-name-part>
            </tp:taxon-name><tp:taxon-authority>(Pfeiffer, 1863)</tp:taxon-authority><xref ref-type="fig" rid="F1">Figs 1</xref><xref ref-type="fig" rid="F7">, 7A, B</xref><tp:nomenclature-citation-list><tp:nomenclature-citation><tp:taxon-name>
                  <tp:taxon-name-part taxon-name-part-type="genus" reg="Streptaxis">Streptaxis</tp:taxon-name-part>
                  <tp:taxon-name-part taxon-name-part-type="species" reg="mouhoti">mouhoti</tp:taxon-name-part>
                </tp:taxon-name><comment>Pfeiffer, 1863 [1862]: 273. Type locality: Siam [Thailand]. <xref ref-type="bibr" rid="B40">Martens 1867</xref>: 84, pl. 22, fig. 22. <xref ref-type="bibr" rid="B63">Pfeiffer 1868</xref>: 446. <xref ref-type="bibr" rid="B48">Nevill 1878</xref>: 4. <xref ref-type="bibr" rid="B90">Tryon 1885</xref>: 80, pl. 15, fig. 46. <xref ref-type="bibr" rid="B12">Bourguignat 1889</xref>: 133.</comment></tp:nomenclature-citation><tp:nomenclature-citation><tp:taxon-name>
                  <tp:taxon-name-part taxon-name-part-type="genus" reg="Streptaxis">Streptaxis</tp:taxon-name-part>
                  <tp:taxon-name-part taxon-name-part-type="species" reg="johswichi">johswichi</tp:taxon-name-part>
                </tp:taxon-name><comment>Martens, 1864: 528. Type locality: Siam, bei Petchaburi [Petchaburi Province, Thailand].</comment></tp:nomenclature-citation><tp:nomenclature-citation><tp:taxon-name>
                  <tp:taxon-name-part taxon-name-part-type="genus" reg="Streptaxis">Streptaxis</tp:taxon-name-part>
                  <tp:taxon-name-part taxon-name-part-type="species" reg="mouhoti">mouhoti</tp:taxon-name-part>
                  <tp:taxon-name-part taxon-name-part-type="infraspecific-rank">var.</tp:taxon-name-part>
                  <tp:taxon-name-part taxon-name-part-type="variety" reg="johswichi">johswichi</tp:taxon-name-part>
                </tp:taxon-name><comment>– <xref ref-type="bibr" rid="B39">Martens 1864</xref>: 528. <xref ref-type="bibr" rid="B63">Pfeiffer 1868</xref>: 446.</comment></tp:nomenclature-citation><tp:nomenclature-citation><tp:taxon-name>
                  <tp:taxon-name-part taxon-name-part-type="genus" reg="Gonaxis">Gonaxis</tp:taxon-name-part>
                  <tp:taxon-name-part taxon-name-part-type="species" reg="mouhoti">mouhoti</tp:taxon-name-part>
                </tp:taxon-name><comment>– <xref ref-type="bibr" rid="B12">Bourguignat 1889</xref>: 133.</comment></tp:nomenclature-citation><tp:nomenclature-citation><tp:taxon-name><tp:taxon-name-part taxon-name-part-type="genus" reg="Odontartemon">Odontartemon</tp:taxon-name-part> (<tp:taxon-name-part taxon-name-part-type="subgenus" reg="Oophana">Oophana</tp:taxon-name-part>) <tp:taxon-name-part taxon-name-part-type="species" reg="mouhoti">mouhoti</tp:taxon-name-part></tp:taxon-name><comment>– <xref ref-type="bibr" rid="B37">Kobelt 1906</xref>: 104, 105, pl. 55, fig. 23.</comment></tp:nomenclature-citation><tp:nomenclature-citation><tp:taxon-name>
                  <tp:taxon-name-part taxon-name-part-type="genus" reg="Oophana">Oophana</tp:taxon-name-part>
                  <tp:taxon-name-part taxon-name-part-type="species" reg="mouhoti">mouhoti</tp:taxon-name-part>
                </tp:taxon-name><comment>– <xref ref-type="bibr" rid="B70">Richardson 1988</xref>: 235, 236. <xref ref-type="bibr" rid="B78">Siriboon et al. 2020</xref>: 5, 14, 15.</comment></tp:nomenclature-citation></tp:nomenclature-citation-list></tp:nomenclature><tp:treatment-sec sec-type="material" id="SECID0E6SBG"><title>Material examined.</title><p><bold><italic>Possible syntype</italic></bold><named-content xmlns:xlink="http://www.w3.org/1999/xlink" content-type="dwc:institutional_code" xlink:title="Natural History Museum, London" xlink:href="http://grbio.org/institution/natural-history-museum-london" xlink:type="simple">NHM</named-content>UK ex. Cuming collection (3 shells; Fig. <xref ref-type="fig" rid="F7">7A</xref>) from Camboja [Cambodia]. <named-content xmlns:xlink="http://www.w3.org/1999/xlink" content-type="dwc:institutional_code" xlink:title="Natural History Museum, London" xlink:href="http://grbio.org/institution/natural-history-museum-london" xlink:type="simple">NHM</named-content>UK ex. Cuming collection (2 shells) from Siam. Phra (Buddha) Cave, Tanintharyi Region, Myanmar (<named-content xmlns:xlink="http://www.w3.org/1999/xlink" content-type="dwc:verbatimCoordinates" xlink:type="simple"><named-content content-type="geo-json" specific-use="{&#34;type&#34;:&#34;Point&#34;,&#34;coordinates&#34;:[99.178556,11.233750]}" id="NCID0EZTBG" xlink:type="simple">11°14'01.5"N, 99°10'42.8"E</named-content></named-content>): <named-content xmlns:xlink="http://www.w3.org/1999/xlink" content-type="dwc:institutional_code" xlink:title="Chulalongkorn University Museum of Zoology" xlink:href="http://grbio.org/institution/chulalongkorn-university-museum-natural-history" xlink:type="simple">CUMZ</named-content> 13005 (1 shell; Fig. <xref ref-type="fig" rid="F7">7B</xref>).</p><fig id="F7" position="float" orientation="portrait"><object-id xmlns:xlink="http://www.w3.org/1999/xlink" content-type="doi" xlink:type="simple">10.3897/zookeys.1110.85399.figure7</object-id><object-id xmlns:xlink="http://www.w3.org/1999/xlink" content-type="arpha" xlink:type="simple">97B4C66C-5524-5B72-8773-3ED34B44F7EF</object-id><label>Figure 7.</label><caption><p><bold>A, B</bold><italic><tp:taxon-name><tp:taxon-name-part taxon-name-part-type="genus" reg="Oophana">Oophana</tp:taxon-name-part><tp:taxon-name-part taxon-name-part-type="species" reg="mouhoti">mouhoti</tp:taxon-name-part></tp:taxon-name></italic><bold>A</bold> possible syntype <named-content xmlns:xlink="http://www.w3.org/1999/xlink" content-type="dwc:institutional_code" xlink:title="Natural History Museum, London" xlink:href="http://grbio.org/institution/natural-history-museum-london" xlink:type="simple">NHM</named-content>UK ex. Cuming collection from Camboja and <bold>B</bold> specimen <named-content xmlns:xlink="http://www.w3.org/1999/xlink" content-type="dwc:institutional_code" xlink:title="Chulalongkorn University Museum of Zoology" xlink:href="http://grbio.org/institution/chulalongkorn-university-museum-natural-history" xlink:type="simple">CUMZ</named-content> 13005 from Phra (Buddha) Cave, Tanintharyi <bold>C, D</bold><italic><tp:taxon-name><tp:taxon-name-part taxon-name-part-type="genus" reg="Oophana">Oophana</tp:taxon-name-part><tp:taxon-name-part taxon-name-part-type="species" reg="obtusus">obtusus</tp:taxon-name-part></tp:taxon-name></italic><bold>C</bold> specimen <named-content xmlns:xlink="http://www.w3.org/1999/xlink" content-type="dwc:institutional_code" xlink:title="Natural History Museum, London" xlink:href="http://grbio.org/institution/natural-history-museum-london" xlink:type="simple">NHM</named-content>UK 1888.12.4.788–790 from Chauktalon, Moulmein with apertural dentition and <bold>D</bold> specimen <named-content xmlns:xlink="http://www.w3.org/1999/xlink" content-type="dwc:institutional_code" xlink:title="Natural History Museum, London" xlink:href="http://grbio.org/institution/natural-history-museum-london" xlink:type="simple">NHM</named-content>UK 1871.9.23.64 from Moulmein <bold>E</bold><italic><tp:taxon-name><tp:taxon-name-part taxon-name-part-type="genus" reg="Oophana">Oophana</tp:taxon-name-part><tp:taxon-name-part taxon-name-part-type="species" reg="laevis">laevis</tp:taxon-name-part></tp:taxon-name></italic>, possible syntype <named-content xmlns:xlink="http://www.w3.org/1999/xlink" content-type="dwc:institutional_code" xlink:title="Natural History Museum, London" xlink:href="http://grbio.org/institution/natural-history-museum-london" xlink:type="simple">NHM</named-content>UK 1899.7.4.11 from Burma.</p></caption><graphic xmlns:xlink="http://www.w3.org/1999/xlink" xlink:href="zookeys-1110-039_article-85399__-g007.jpg" position="float" orientation="portrait" xlink:type="simple" id="oo_710472.jpg"><uri content-type="original_file" xlink:type="simple">https://binary.pensoft.net/fig/710472</uri></graphic></fig></tp:treatment-sec><tp:treatment-sec sec-type="diagnosis" id="SECID0EWWBG"><title>Diagnosis.</title><p><italic><tp:taxon-name><tp:taxon-name-part taxon-name-part-type="genus" reg="Oophana">Oophana</tp:taxon-name-part><tp:taxon-name-part taxon-name-part-type="species" reg="mouhoti">mouhoti</tp:taxon-name-part></tp:taxon-name></italic> can be distinguished from <italic><tp:taxon-name><tp:taxon-name-part taxon-name-part-type="genus" reg="Oophana">O.</tp:taxon-name-part><tp:taxon-name-part taxon-name-part-type="species" reg="obtusus">obtusus</tp:taxon-name-part></tp:taxon-name></italic> (Stoliczka, 1871) by its higher spire, expanded aperture lip, deflected last whorl, and slightly angulate penultimate whorl. In contrast, <italic><tp:taxon-name><tp:taxon-name-part taxon-name-part-type="genus" reg="Oophana">O.</tp:taxon-name-part><tp:taxon-name-part taxon-name-part-type="species" reg="obtusus">obtusus</tp:taxon-name-part></tp:taxon-name></italic> exhibits a narrow aperture, spire convex, periphery of penultimate whorl usually equal to last whorl, strong columellar lamella, and small tubercle near the posterior angle of aperture.</p></tp:treatment-sec><tp:treatment-sec sec-type="description" id="SECID0E4XBG"><title>Description.</title><p>Shell oblique-ovate, white, and translucent; whorls 6½; spire elevated conical with distinct suture. Shell surface glossy with fine transverse ridges that diminish below the periphery; following whorls regularly coiled. Shell periphery rounded and last whorl axially deflected. Aperture subcircular; peristome expanded, thickened, discontinuous, and reflected. Apertural dentition with one strong parietal, one small upper palatal, one small palatal, and one basal lamella. Umbilicus open and deep (Fig. <xref ref-type="fig" rid="F7">7A, B</xref>).</p></tp:treatment-sec><tp:treatment-sec sec-type="distribution" id="SECID0EHYBG"><title>Distribution.</title><p>This species has been recorded from several localities in Peninsular Thailand (<xref ref-type="bibr" rid="B78">Siriboon et al. 2020</xref>) along the southeastern part of the Tenasserim Range. However, only one specimen was collected in Myanmar from the Tanintharyi Region.</p></tp:treatment-sec><tp:treatment-sec sec-type="remarks" id="SECID0ERYBG"><title>Remarks.</title><p>The only shell was collected from the limestone hills <abbrev xmlns:xlink="http://www.w3.org/1999/xlink" xlink:title="atrium" id="ABBRID0EXYBG" xlink:type="simple">at</abbrev> Buddha Cave, Tanintharyi Region; it matches well with this species.</p><p><italic><tp:taxon-name><tp:taxon-name-part taxon-name-part-type="genus" reg="Oophana">Oophana</tp:taxon-name-part><tp:taxon-name-part taxon-name-part-type="species" reg="mouhoti">mouhoti</tp:taxon-name-part></tp:taxon-name></italic> was originally described based on specimens in the collection of H. Cuming with the very brief collection locality given as Siam. The <named-content xmlns:xlink="http://www.w3.org/1999/xlink" content-type="dwc:institutional_code" xlink:title="Natural History Museum, London" xlink:href="http://grbio.org/institution/natural-history-museum-london" xlink:type="simple">NHM</named-content>, London holds a lot of three specimens in the Cuming collection collected by H. Mouhot but has Camboja as the collection locality. This specimen lot does not have Pfeiffer’ handwriting on the label; therefore, they are considered possible syntypes. However, Mouhot’s recorded localities were generally imprecise. No additional specimens for this species are available, nor are records or literature references from Cambodia, other than peninsular Thailand (<xref ref-type="bibr" rid="B83">Sutcharit et al. 2020</xref>). A similar situation of imprecise type locality records with Mouhot-collected specimens have been clarified in the case of helicarionid species (see <xref ref-type="bibr" rid="B66">Pholyotha et al. 2020</xref>). The recent works on land snails from Thailand confirmed that the specimens from the limestone hills along peninsular Thailand identified as <italic><tp:taxon-name><tp:taxon-name-part taxon-name-part-type="genus" reg="Oophana">O.</tp:taxon-name-part><tp:taxon-name-part taxon-name-part-type="species" reg="mouhoti">mouhoti</tp:taxon-name-part></tp:taxon-name></italic> match well with the possible syntype. Therefore, peninsular Thailand (Petchaburi and Prachuap Khiri Khan provinces) are possibly the collecting locality for this species. Furthermore, H. Mouhot visited Petchaburi Province once from May to August in 1860 [see travel routes map in <xref ref-type="bibr" rid="B45">Mouhot (1864a</xref>, <xref ref-type="bibr" rid="B46">b</xref>)]. Additionally, <italic><tp:taxon-name><tp:taxon-name-part taxon-name-part-type="genus" reg="Streptaxis">Streptaxis</tp:taxon-name-part><tp:taxon-name-part taxon-name-part-type="species" reg="johswichi">johswichi</tp:taxon-name-part></tp:taxon-name></italic> Martens, 1864 was described based on specimens collected from Petchaburi Province, Thailand. Later, <xref ref-type="bibr" rid="B40">Martens (1867)</xref> examined the <italic><tp:taxon-name><tp:taxon-name-part taxon-name-part-type="genus" reg="Oophana">O.</tp:taxon-name-part><tp:taxon-name-part taxon-name-part-type="species" reg="mouhoti">mouhoti</tp:taxon-name-part></tp:taxon-name></italic> specimens in the Cuming collection and agreed that they belonged to the same species.</p></tp:treatment-sec><tp:treatment-sec><!--Section generated to contain objects referenced in tp:taxon-treatment.--><fig id="F1" position="float" orientation="portrait"><object-id xmlns:xlink="http://www.w3.org/1999/xlink" content-type="doi" xlink:type="simple">10.3897/zookeys.1110.85399.figure1</object-id><object-id xmlns:xlink="http://www.w3.org/1999/xlink" content-type="arpha" xlink:type="simple">35422BA1-F19E-5424-AEF2-D78702FF8E64</object-id><label>Figure 1.</label><caption><p>Approximate sampling locations used in this study. The location name and coordinates are listed in Table <xref ref-type="table" rid="T1">1</xref>. Historical type localities of a broad scale, such as Tavoy, Burma, Moulmein, Mergui, and Tenasserim, are not indicated on this map.</p></caption><graphic xmlns:xlink="http://www.w3.org/1999/xlink" xlink:href="zookeys-1110-039_article-85399__-g001.jpg" position="float" orientation="portrait" xlink:type="simple" id="oo_710466.jpg"><uri content-type="original_file" xlink:type="simple">https://binary.pensoft.net/fig/710466</uri></graphic></fig><table-wrap id="T1" position="float" orientation="portrait"><label>Table 1.</label><caption><p>Shell measurements of streptaxid species from Myanmar recognized in this study. Numbers listed before collection locality correspond to those in the map in Fig. <xref ref-type="fig" rid="F1">1</xref>.</p></caption><table id="TID0EWTCI" rules="all"><tbody><tr><th rowspan="2" colspan="1">Species, localities and <abbrev xmlns:xlink="http://www.w3.org/1999/xlink" xlink:title="Chulalongkorn University Museum of Zoology" id="ABBRID0EIPAC" xlink:type="simple">CUMZ</abbrev> no.</th><th rowspan="2" colspan="1">Number of specimens</th><th rowspan="1" colspan="3">Ranges, mean ± S.D. in mm.</th><th rowspan="2" colspan="1">Number of whorls</th></tr><tr><th rowspan="1" colspan="1">Shell height</th><th rowspan="1" colspan="1">Shell width</th><th rowspan="1" colspan="1">H/W ratio</th></tr><tr><td rowspan="1" colspan="6">
                <italic>
                  <tp:taxon-name><tp:taxon-name-part taxon-name-part-type="genus" reg="Discartemon">Discartemon</tp:taxon-name-part><tp:taxon-name-part taxon-name-part-type="species" reg="tonywhitteni">tonywhitteni</tp:taxon-name-part></tp:taxon-name>
                </italic>
              </td></tr><tr><td rowspan="1" colspan="1">20. Phra (Buddha) Cave, Tanintharyi: (13001)</td><td rowspan="1" colspan="1">7</td><td rowspan="1" colspan="1">3.4–5.1 4.5±0.64</td><td rowspan="1" colspan="1">9.5–12.7 11±1.05</td><td rowspan="1" colspan="1">0.27–0.5 0.4±0.08</td><td rowspan="1" colspan="1">6–6½</td></tr><tr><td rowspan="1" colspan="6"><italic><tp:taxon-name><tp:taxon-name-part taxon-name-part-type="genus" reg="Discartemon">Discartemon</tp:taxon-name-part><tp:taxon-name-part taxon-name-part-type="species" reg="paurodeviatus">paurodeviatus</tp:taxon-name-part></tp:taxon-name></italic> sp. nov.</td></tr><tr><td rowspan="1" colspan="1">17. Phataw Phatet Island, Tanintharyi: (13002, 13003, 13004)</td><td rowspan="1" colspan="1">17</td><td rowspan="1" colspan="1">6.8–8.1 7.5±3.48</td><td rowspan="1" colspan="1">10.8–12 11.3±0.35</td><td rowspan="1" colspan="1">13.8–16.8 1.5±0.07</td><td rowspan="1" colspan="1">6–6½</td></tr><tr><td rowspan="1" colspan="6">
                <italic>
                  <tp:taxon-name><tp:taxon-name-part taxon-name-part-type="genus" reg="Oophana">Oophana</tp:taxon-name-part><tp:taxon-name-part taxon-name-part-type="species" reg="mouhoti">mouhoti</tp:taxon-name-part></tp:taxon-name>
                </italic>
              </td></tr><tr><td rowspan="1" colspan="1">19. Phra (Buddha) Cave, Tanintharyi: (13005)</td><td rowspan="1" colspan="1">1</td><td rowspan="1" colspan="1">11.2</td><td rowspan="1" colspan="1">10</td><td rowspan="1" colspan="1">0.6</td><td rowspan="1" colspan="1">6½</td></tr><tr><td rowspan="1" colspan="6">
                <italic>
                  <tp:taxon-name><tp:taxon-name-part taxon-name-part-type="genus" reg="Perrottetia">Perrottetia</tp:taxon-name-part><tp:taxon-name-part taxon-name-part-type="species" reg="theobaldi">theobaldi</tp:taxon-name-part></tp:taxon-name>
                </italic>
              </td></tr><tr><td rowspan="1" colspan="1">3. Aik Kham Cave, Shan: (13006)</td><td rowspan="1" colspan="1">4</td><td rowspan="1" colspan="1">3.6–4.2 3.8±0.31</td><td rowspan="1" colspan="1">5.6–5.8 5.7±0.10</td><td rowspan="1" colspan="1">1.4–1.6 1.5±0.10</td><td rowspan="1" colspan="1">5–5½</td></tr><tr><td rowspan="1" colspan="6">
                <italic>
                  <tp:taxon-name><tp:taxon-name-part taxon-name-part-type="genus" reg="Haploptychius">Haploptychius</tp:taxon-name-part><tp:taxon-name-part taxon-name-part-type="species" reg="solidulus">solidulus</tp:taxon-name-part></tp:taxon-name>
                </italic>
              </td></tr><tr><td rowspan="1" colspan="1">16. Pathen mountain, Hpa-an, Kayin: (13007)</td><td rowspan="1" colspan="1">15</td><td rowspan="1" colspan="1">10.8–12.4 11.6±0.61</td><td rowspan="1" colspan="1">11.3–12.6 11.8±0.46</td><td rowspan="1" colspan="1">0.9–1.1 1.02±0.03</td><td rowspan="1" colspan="1">6–6½</td></tr><tr><td rowspan="1" colspan="6">
                <italic>
                  <tp:taxon-name><tp:taxon-name-part taxon-name-part-type="genus" reg="Haploptychius">Haploptychius</tp:taxon-name-part><tp:taxon-name-part taxon-name-part-type="species" reg="thebawi">thebawi</tp:taxon-name-part></tp:taxon-name>
                </italic>
              </td></tr><tr><td rowspan="1" colspan="1">1. Pyinyaung Village, Meiktila, Mandalay Region (Apache Cement Co. Ltd): (13008)</td><td rowspan="1" colspan="1">4</td><td rowspan="1" colspan="1">7.5–9.0 7.8±0.69</td><td rowspan="1" colspan="1">7.5–8.7 8.1±0.51</td><td rowspan="1" colspan="1">0.8–1.1 1.03±0.13</td><td rowspan="1" colspan="1">6–6½</td></tr><tr><td rowspan="1" colspan="1">2. Lin Way Monastery, Ywangan, Shan: (13009)</td><td rowspan="1" colspan="1">7</td><td rowspan="1" colspan="1">6.7–7.3 7.1±0.24</td><td rowspan="1" colspan="1">6.5–7.9 7.2±0.42</td><td rowspan="1" colspan="1">0.9–1.2 1.02±0.08</td><td rowspan="1" colspan="1">5½–6</td></tr><tr><td rowspan="1" colspan="1">3. Aik Kham Cave, Taunggyi, Shan: (13010)</td><td rowspan="1" colspan="1">3</td><td rowspan="1" colspan="1">4.6–5.3 5.0±0.36</td><td rowspan="1" colspan="1">5.0–5.7 5.4±0.37</td><td rowspan="1" colspan="1">1.1–1.2 1.08±0.03</td><td rowspan="1" colspan="1">6–6½</td></tr><tr><td rowspan="1" colspan="6"><italic><tp:taxon-name><tp:taxon-name-part taxon-name-part-type="genus" reg="Haploptychius">Haploptychius</tp:taxon-name-part><tp:taxon-name-part taxon-name-part-type="species" reg="tenasserimicus">tenasserimicus</tp:taxon-name-part></tp:taxon-name></italic> sp. nov.</td></tr><tr><td rowspan="1" colspan="1">18. Lampane Cave, Tanintharyi: (13011, 13012)</td><td rowspan="1" colspan="1">5</td><td rowspan="1" colspan="1">4.1–5.0 4.5±0.36</td><td rowspan="1" colspan="1">8.1–9.7 8.7±0.59</td><td rowspan="1" colspan="1">1.7–2.0 1.9±0.08</td><td rowspan="1" colspan="1">6</td></tr><tr><td rowspan="1" colspan="6"><italic><tp:taxon-name><tp:taxon-name-part taxon-name-part-type="genus" reg="Haploptychius">Haploptychius</tp:taxon-name-part><tp:taxon-name-part taxon-name-part-type="species" reg="heliakosus">heliakosus</tp:taxon-name-part></tp:taxon-name></italic> sp. nov.</td></tr><tr><td rowspan="1" colspan="1">9. Bardai Mountain, Hpa-an, Kayin: (13013, 13014, 13015)</td><td rowspan="1" colspan="1">39</td><td rowspan="1" colspan="1">9.7–11.6 10.6±0.60</td><td rowspan="1" colspan="1">7.3–10.3 9.1±1.05</td><td rowspan="1" colspan="1">0.6–0.9 0.8±0.10</td><td rowspan="1" colspan="1">7–7½</td></tr><tr><td rowspan="1" colspan="1">6. Kyonknow Cave, Hpa-an, Kayin: (13016)</td><td rowspan="1" colspan="1">7</td><td rowspan="1" colspan="1">8.4–9.9 9.2±0.61</td><td rowspan="1" colspan="1">8.1–9.9 8.9±0.57</td><td rowspan="1" colspan="1">0.8–1.2 0.9±0.10</td><td rowspan="1" colspan="1">6½–7</td></tr><tr><td rowspan="1" colspan="6"><italic><tp:taxon-name><tp:taxon-name-part taxon-name-part-type="genus" reg="Haploptychius">Haploptychius</tp:taxon-name-part><tp:taxon-name-part taxon-name-part-type="species" reg="karenorum">karenorum</tp:taxon-name-part></tp:taxon-name></italic> sp. nov.</td></tr><tr><td rowspan="1" colspan="1">10. Waiponla Mountain, Hpa-an, Kayin: (13017, 13018)</td><td rowspan="1" colspan="1">6</td><td rowspan="1" colspan="1">11.4–12.4 11.8±0.40</td><td rowspan="1" colspan="1">8.2–10.0 8.9±0.70</td><td rowspan="1" colspan="1">0.6–0.8 0.7±0.08</td><td rowspan="1" colspan="1">6–7½</td></tr><tr><td rowspan="1" colspan="1">5. Taung Lay Cave, Hpa-an, Kayin: (13019)</td><td rowspan="1" colspan="1">2</td><td rowspan="1" colspan="1">8.8–9.7 9.3±0.4</td><td rowspan="1" colspan="1">10.5–12 11.3±0.8</td><td rowspan="1" colspan="1">1.14–1.36 1.22±1.10</td><td rowspan="1" colspan="1">6½–7</td></tr><tr><td rowspan="1" colspan="6">
                <italic>
                  <tp:taxon-name><tp:taxon-name-part taxon-name-part-type="genus" reg="Carinartemis">Carinartemis</tp:taxon-name-part><tp:taxon-name-part taxon-name-part-type="species" reg="exacutus">exacutus</tp:taxon-name-part></tp:taxon-name>
                </italic>
              </td></tr><tr><td rowspan="1" colspan="1">11. Sadhdan Cave, Hpa-an, Kayin: (13020)</td><td rowspan="1" colspan="1">3</td><td rowspan="1" colspan="1">6.2–7.3 6.7±0.45</td><td rowspan="1" colspan="1">13.0–14.0 13.03±0.4</td><td rowspan="1" colspan="1">1.8–2.0 1.9±0.15</td><td rowspan="1" colspan="1">6–6½</td></tr><tr><td rowspan="1" colspan="1">4. Bayin Nyi Cave, Hpa-an, Kayin: (13021, 13022)</td><td rowspan="1" colspan="1">23</td><td rowspan="1" colspan="1">6.3–6.8 6.6±0.22</td><td rowspan="1" colspan="1">6.8–12.6 12.2±0.4</td><td rowspan="1" colspan="1">1.7–2.0 1.8±0.09</td><td rowspan="1" colspan="1">6–6½</td></tr><tr><td rowspan="1" colspan="1">12. Lun Nga Mountain, Hpa-an, Kayin: (13023, 13024)</td><td rowspan="1" colspan="1">64</td><td rowspan="1" colspan="1">5.5–6.3 5.9±0.33</td><td rowspan="1" colspan="1">13.2–13.9 13.5±0.28</td><td rowspan="1" colspan="1">2.1–2.5 2.2 ±0.16</td><td rowspan="1" colspan="1">5½–6</td></tr><tr><td rowspan="1" colspan="1">7. Taung Wine Cave, Hpa-an, Kayin: (13025, 13026)</td><td rowspan="1" colspan="1">9</td><td rowspan="1" colspan="1">7.4–7.5 7.5±0.05</td><td rowspan="1" colspan="1">12.0–13.1 12.5±0.56</td><td rowspan="1" colspan="1">1.6–1.7 1.7±0.89</td><td rowspan="1" colspan="1">6–6½</td></tr><tr><td rowspan="1" colspan="1">8. Kaw Ka Taung, Hpa-an, Kayin: (13027)</td><td rowspan="1" colspan="1">1</td><td rowspan="1" colspan="1">7.6</td><td rowspan="1" colspan="1">12</td><td rowspan="1" colspan="1">1.6</td><td rowspan="1" colspan="1">6½</td></tr><tr><td rowspan="1" colspan="6">
                <italic>
                  <tp:taxon-name><tp:taxon-name-part taxon-name-part-type="genus" reg="Carinartemis">Carinartemis</tp:taxon-name-part><tp:taxon-name-part taxon-name-part-type="species" reg="sankeyi">sankeyi</tp:taxon-name-part></tp:taxon-name>
                </italic>
              </td></tr><tr><td rowspan="1" colspan="1">14. Saddan Cave, Mawlamyine, Mon: (13028)</td><td rowspan="1" colspan="1">7</td><td rowspan="1" colspan="1">6.9–8.3 7.6±0.51</td><td rowspan="1" colspan="1">9.0–10.5 9.7±0.55</td><td rowspan="1" colspan="1">1.2–1.4 1.3±0.11</td><td rowspan="1" colspan="1">6–7</td></tr><tr><td rowspan="1" colspan="1">13. Kayon Cave, Mawlamyine, Mon: (13029, 13030)</td><td rowspan="1" colspan="1">18</td><td rowspan="1" colspan="1">7.0–8.2 7.5±0.49</td><td rowspan="1" colspan="1">9.1–10.2 9.7±0.49</td><td rowspan="1" colspan="1">1.2–1.4 1.2±0.07</td><td rowspan="1" colspan="1">6½–7</td></tr><tr><td rowspan="1" colspan="1">15. Dhammatat Cave, Mawlamyine, Mon: (13031)</td><td rowspan="1" colspan="1">12</td><td rowspan="1" colspan="1">5.5–7.4 6.5±0.57</td><td rowspan="1" colspan="1">10.4–11.6 11.1±0.44</td><td rowspan="1" colspan="1">1.5–2.0 1.7±0.15</td><td rowspan="1" colspan="1">6–7</td></tr></tbody></table></table-wrap></tp:treatment-sec><ref-list><ref id="B40"><mixed-citation xmlns:xlink="http://www.w3.org/1999/xlink" xlink:type="simple"><person-group><name name-style="western"><surname>Martens</surname><given-names>E von</given-names></name></person-group> (<year>1867</year>) Die Preussische Expedition nach Ost-Asien. Verlag der Königlichen Geheimen Ober-Hofbuchdruckerei, 477.</mixed-citation></ref><ref id="B63"><mixed-citation xmlns:xlink="http://www.w3.org/1999/xlink" xlink:type="simple"><person-group><name name-style="western"><surname>Pfeiffer</surname><given-names>L</given-names></name></person-group> (<year>1868</year>) Monographia Heliceorum Viventium (Volume 5). Backhaus FA, Lipsiae, 565.</mixed-citation></ref><ref id="B48"><mixed-citation xmlns:xlink="http://www.w3.org/1999/xlink" xlink:type="simple"><person-group><name name-style="western"><surname>Nevill</surname><given-names>G</given-names></name></person-group> (<year>1878</year>) <source>Hand list of <tp:taxon-name><tp:taxon-name-part taxon-name-part-type="phylum">Mollusca</tp:taxon-name-part></tp:taxon-name> in the Indian Museum, Calcutta. Part I. <tp:taxon-name><tp:taxon-name-part taxon-name-part-type="class">Gastropoda</tp:taxon-name-part></tp:taxon-name>. <tp:taxon-name><tp:taxon-name-part taxon-name-part-type="infraclass">Pulmonata</tp:taxon-name-part></tp:taxon-name> and <tp:taxon-name><tp:taxon-name-part taxon-name-part-type="subclass">Prosobranchia</tp:taxon-name-part></tp:taxon-name>-Neurobranchia.</source><publisher-name>Indian Museum</publisher-name>, <publisher-loc>Calcutta</publisher-loc>, <size units="page">338 pp</size>. <ext-link xlink:type="simple" ext-link-type="doi" xlink:href="10.5962/bhl.title.11957">https://doi.org/10.5962/bhl.title.11957</ext-link></mixed-citation></ref><ref id="B90"><mixed-citation xmlns:xlink="http://www.w3.org/1999/xlink" xlink:type="simple"><person-group><name name-style="western"><surname>Tryon Jr</surname><given-names>GW</given-names></name></person-group> (<year>1885</year>) Manual of Conchology, Structure and Systematic, with Illustrations of the Species. Volume 1. The Academy of Natural Science of Philadelphia, 364 pp. <ext-link xlink:type="simple" ext-link-type="doi" xlink:href="10.5962/bhl.title.6534">https://doi.org/10.5962/bhl.title.6534</ext-link></mixed-citation></ref><ref id="B12"><mixed-citation xmlns:xlink="http://www.w3.org/1999/xlink" xlink:type="simple"><person-group><name name-style="western"><surname>Bourguignat</surname><given-names>JR</given-names></name></person-group> (<year>1889</year>) <source>Mollusques de Ľafrique Equatoriale de Moguedouchou à Bagamoyo et de Bagamoyo au Tanganika. Imprimerie D.</source><publisher-name>Dumoulin et Cie</publisher-name>, <publisher-loc>Paris</publisher-loc>, <size units="page">229 pp</size>. <ext-link xlink:type="simple" ext-link-type="doi" xlink:href="10.5962/bhl.title.12884">https://doi.org/10.5962/bhl.title.12884</ext-link></mixed-citation></ref><ref id="B39"><mixed-citation xmlns:xlink="http://www.w3.org/1999/xlink" xlink:type="simple"><person-group><name name-style="western"><surname>Martens</surname><given-names>E</given-names></name></person-group> (<year>1864</year>) <article-title>Diagnosen neuer Heliceen aus dem ostasiatischen Archipel.</article-title><source>Monatsberichte der Königlichen Preussischen Akademien der Wissenschaften zu Berlin</source><volume>1864</volume>: <fpage>523</fpage>–<lpage>529</lpage>.</mixed-citation></ref><ref id="B37"><mixed-citation xmlns:xlink="http://www.w3.org/1999/xlink" xlink:type="simple"><person-group><name name-style="western"><surname>Kobelt</surname><given-names>W</given-names></name></person-group> (<year>1905</year> 1906 [1905–1906]) Die Raublungenschnecken (<tp:taxon-name><tp:taxon-name-part taxon-name-part-type="class">Agnatha</tp:taxon-name-part></tp:taxon-name>). Zweite Abtheilung: <tp:taxon-name><tp:taxon-name-part taxon-name-part-type="family">Streptaxidae</tp:taxon-name-part></tp:taxon-name> und <tp:taxon-name><tp:taxon-name-part taxon-name-part-type="family">Daudebardiidae</tp:taxon-name-part></tp:taxon-name>. Systematisches Conchylien-Cabinet von Martini und Chemnitz 1(12b) (2): 1–211 pls42–71 [pp. 1–96 pls 42–59 (1905) ; 97–211, pls 60–71 (1906)].</mixed-citation></ref><ref id="B70"><mixed-citation xmlns:xlink="http://www.w3.org/1999/xlink" xlink:type="simple"><person-group><name name-style="western"><surname>Richardson</surname><given-names>L</given-names></name></person-group> (<year>1988</year>) <article-title><tp:taxon-name><tp:taxon-name-part taxon-name-part-type="superfamily">Streptaxacea</tp:taxon-name-part></tp:taxon-name>: Catalog of species, Part I, <tp:taxon-name><tp:taxon-name-part taxon-name-part-type="family">Streptaxidae</tp:taxon-name-part></tp:taxon-name>.</article-title><source>Tryonia</source><volume>16</volume>: <fpage>1</fpage>–<lpage>326</lpage>.</mixed-citation></ref><ref id="B78"><mixed-citation xmlns:xlink="http://www.w3.org/1999/xlink" xlink:type="simple"><person-group><name name-style="western"><surname>Siriboon</surname><given-names>T</given-names></name><name name-style="western"><surname>Naggs</surname><given-names>F</given-names></name><name name-style="western"><surname>Wade</surname><given-names>CM</given-names></name><name name-style="western"><surname>Jeratthitikul</surname><given-names>E</given-names></name><name name-style="western"><surname>Tongkerd</surname><given-names>P</given-names></name><name name-style="western"><surname>Jirapatrasilp</surname><given-names>P</given-names></name><name name-style="western"><surname>Panha</surname><given-names>S</given-names></name><name name-style="western"><surname>Sutcharit</surname><given-names>C</given-names></name></person-group> (<year>2020</year>) <article-title>Phylogenetic relationships of the carnivorous terrestrial snail family <tp:taxon-name><tp:taxon-name-part taxon-name-part-type="family">Streptaxidae</tp:taxon-name-part></tp:taxon-name> (<tp:taxon-name><tp:taxon-name-part taxon-name-part-type="order">Stylommatophora</tp:taxon-name-part></tp:taxon-name>: <tp:taxon-name><tp:taxon-name-part taxon-name-part-type="suborder">Achatinina</tp:taxon-name-part></tp:taxon-name>) in Thailand and surrounding areas of Southeast Asia.</article-title><source>Systematics and Biodiversity</source><volume>18</volume>(<issue>7</issue>): <fpage>720</fpage>–<lpage>738</lpage>. <ext-link xlink:type="simple" ext-link-type="doi" xlink:href="10.1080/14772000.2020.1783384">https://doi.org/10.1080/14772000.2020.1783384</ext-link></mixed-citation></ref><ref id="B83"><mixed-citation xmlns:xlink="http://www.w3.org/1999/xlink" xlink:type="simple"><person-group><name name-style="western"><surname>Sutcharit</surname><given-names>C</given-names></name><name name-style="western"><surname>Lin</surname><given-names>A</given-names></name><name name-style="western"><surname>Panha</surname><given-names>S</given-names></name></person-group> (<year>2020</year>) Two new species of the carnivorous snail genus <italic><tp:taxon-name><tp:taxon-name-part taxon-name-part-type="genus">Discartemon</tp:taxon-name-part></tp:taxon-name></italic> from Thailand and Myanmar (<tp:taxon-name><tp:taxon-name-part taxon-name-part-type="suborder">Eupulmonata</tp:taxon-name-part></tp:taxon-name>: <tp:taxon-name><tp:taxon-name-part taxon-name-part-type="family">Streptaxidae</tp:taxon-name-part></tp:taxon-name>). The Raffles Bulletin of Zoology (Supplement No. 35): 149–155.</mixed-citation></ref><ref id="B66"><mixed-citation xmlns:xlink="http://www.w3.org/1999/xlink" xlink:type="simple"><person-group><name name-style="western"><surname>Pholyotha</surname><given-names>A</given-names></name><name name-style="western"><surname>Sutcharit</surname><given-names>C</given-names></name><name name-style="western"><surname>Tongkerd</surname><given-names>P</given-names></name><name name-style="western"><surname>Lin</surname><given-names>A</given-names></name><name name-style="western"><surname>Panha</surname><given-names>S</given-names></name></person-group> (<year>2020</year>) <article-title>Taxonomic revision of the land snail genera <italic><tp:taxon-name><tp:taxon-name-part taxon-name-part-type="genus">Macrochlamys</tp:taxon-name-part></tp:taxon-name></italic> Gray, 1847 and <italic><tp:taxon-name><tp:taxon-name-part taxon-name-part-type="genus">Sarika</tp:taxon-name-part></tp:taxon-name></italic> Godwin-Austen, 1907 (<tp:taxon-name><tp:taxon-name-part taxon-name-part-type="suborder">Eupulmonata</tp:taxon-name-part></tp:taxon-name>: <tp:taxon-name><tp:taxon-name-part taxon-name-part-type="family">Ariophantidae</tp:taxon-name-part></tp:taxon-name>) from south-eastern Myanmar, with descriptions of three new species.</article-title><source>Molluscan Research</source><volume>40</volume>(<issue>2</issue>): <fpage>183</fpage>–<lpage>204</lpage>. <ext-link xlink:type="simple" ext-link-type="doi" xlink:href="10.1080/13235818.2020.1723041">https://doi.org/10.1080/13235818.2020.1723041</ext-link></mixed-citation></ref><ref id="B45"><mixed-citation xmlns:xlink="http://www.w3.org/1999/xlink" xlink:type="simple"><person-group><name name-style="western"><surname>Mouhot</surname><given-names>H</given-names></name></person-group> (<year>1864a</year>) <source>Travels in the central parts of Indochina (Siam), Cambodia, and Laos, during the Years 1858, 1859, and 1860. Volume 1.</source><publisher-name>John Murray</publisher-name>, <publisher-loc>Albemarle Street, London</publisher-loc>, <size units="page">303 pp</size>.</mixed-citation></ref><ref id="B46"><mixed-citation xmlns:xlink="http://www.w3.org/1999/xlink" xlink:type="simple"><person-group><name name-style="western"><surname>Mouhot</surname><given-names>H</given-names></name></person-group> (<year>1864b</year>) <source>Travels in the central parts of Indochina (Siam), Cambodia, and Laos, during the Years 1858, 1859, and 1860. Volume 2.</source><publisher-name>John Murray</publisher-name>, <publisher-loc>Albemarle Street, London</publisher-loc>, <size units="page">301 pp</size>.</mixed-citation></ref></ref-list></tp:taxon-treatment>
