# Supplementary material for: ﻿Revision of the carnivorous land snail family Streptaxidae (Stylommatophora, Achatinina) in Myanmar, with description of four new species
Source: Zookeys. 2022 Jul 4;1110:39–102. doi: 10.3897/zookeys.1110.85399 (PMC9848723; doi:10.3897/zookeys.1110.85399)
Supplement: XML Treatment for Perrottetia [file zookeys.1110.85399-treatment9.xml]

<!DOCTYPE tp:taxon-treatment
  PUBLIC "-//TaxonX//DTD Taxonomic Treatment Publishing DTD v0 20100105//EN" "tax-treatment-NSO.dtd">
<tp:taxon-treatment xmlns:tp="http://www.plazi.org/taxpub"><tp:treatment-meta><kwd-group><label>Taxon classification</label><kwd>
                <named-content content-type="kingdom">Animalia</named-content>
              </kwd><kwd>
                <named-content content-type="order">Stylommatophora</named-content>
              </kwd><kwd>
                <named-content content-type="family">Streptaxidae</named-content>
              </kwd></kwd-group><mixed-citation publication-type="journal"><person-group><name><surname>Sian Man</surname><given-names>Nem</given-names></name><name><surname>Siriboon</surname><given-names>Thanit</given-names></name><name><surname>Lin</surname><given-names>Aung</given-names></name><name><surname>Sutcharit</surname><given-names>Chirasak</given-names></name><name><surname>Panha</surname><given-names>Somsak</given-names></name></person-group><article-title>﻿Revision of the carnivorous land snail family <tp:taxon-name><tp:taxon-name-part taxon-name-part-type="family">Streptaxidae</tp:taxon-name-part></tp:taxon-name> (<tp:taxon-name><tp:taxon-name-part taxon-name-part-type="order">Stylommatophora</tp:taxon-name-part></tp:taxon-name>, <tp:taxon-name><tp:taxon-name-part taxon-name-part-type="suborder">Achatinina</tp:taxon-name-part></tp:taxon-name>) in Myanmar, with description of four new species</article-title><source>Zookeys</source><day>04</day><month>07</month><year>2022</year><volume>1110</volume><fpage>39</fpage><lpage>102</lpage><pub-id pub-id-type="doi">10.3897/zookeys.1110.85399</pub-id></mixed-citation></tp:treatment-meta><tp:nomenclature><label>﻿Genus</label><tp:taxon-name>
              <object-id xmlns:xlink="http://www.w3.org/1999/xlink" content-type="arpha" xlink:type="simple">9A392786-DE75-5F40-9485-9C8E103277A1</object-id>
              <tp:taxon-name-part taxon-name-part-type="genus" reg="Perrottetia">Perrottetia</tp:taxon-name-part>
            </tp:taxon-name><tp:taxon-authority>Kobelt, 1905</tp:taxon-authority><tp:nomenclature-citation-list><tp:nomenclature-citation><tp:taxon-name><tp:taxon-name-part taxon-name-part-type="genus" reg="Odontartemon">Odontartemon</tp:taxon-name-part> (<tp:taxon-name-part taxon-name-part-type="subgenus" reg="Perrottetia">Perrottetia</tp:taxon-name-part>)</tp:taxon-name><comment>Kobelt, 1905: 91. <xref ref-type="bibr" rid="B37">Kobelt 1906</xref>: 108. Thiele 1931: 730. <xref ref-type="bibr" rid="B23">Forcart 1946</xref>: 215.</comment></tp:nomenclature-citation><tp:nomenclature-citation><tp:taxon-name><tp:taxon-name-part taxon-name-part-type="genus" reg="Oophana">Oophana</tp:taxon-name-part> (<tp:taxon-name-part taxon-name-part-type="subgenus" reg="Perrottetia">Perrottetia</tp:taxon-name-part>)</tp:taxon-name><comment>– <xref ref-type="bibr" rid="B91">van Benthem Jutting 1954</xref>: 95.</comment></tp:nomenclature-citation><tp:nomenclature-citation><tp:taxon-name>
                  <tp:taxon-name-part taxon-name-part-type="genus" reg="Perrottetia">Perrottetia</tp:taxon-name-part>
                </tp:taxon-name><comment>– <xref ref-type="bibr" rid="B99">Zilch 1960</xref>: 562, 563. <xref ref-type="bibr" rid="B70">Richardson 1988</xref>: 237. <xref ref-type="bibr" rid="B73">Schileyko 2000</xref>: 777, 778. <xref ref-type="bibr" rid="B75">Siriboon et al. 2013</xref>: 44, 45.</comment></tp:nomenclature-citation></tp:nomenclature-citation-list></tp:nomenclature><tp:treatment-sec sec-type="type species" id="SECID0EANAI"><title>Type species.</title><p><italic><tp:taxon-name><tp:taxon-name-part taxon-name-part-type="genus" reg="Helix">Helix</tp:taxon-name-part><tp:taxon-name-part taxon-name-part-type="species" reg="perrotteti">perrotteti</tp:taxon-name-part></tp:taxon-name></italic> Petit, 1841 by subsequent designation by <xref ref-type="bibr" rid="B23">Forcart (1946</xref>: 215).</p></tp:treatment-sec><tp:treatment-sec sec-type="diagnosis" id="SECID0EVNAI"><title>Diagnosis.</title><p>Shell oblique-heliciform, and translucent. Longitudinal furrows present behind apertural lip. Apertural dentition usually consists of two parietal, one palatal, one basal and one columellar lamella, and upper palatal and supracolumellar lamellae may be present. Genitalia with long and slender penis, penial sheath thin and not extending the entire penis length. Penial hooks dense, pale brown, expanded <abbrev xmlns:xlink="http://www.w3.org/1999/xlink" xlink:title="atrium" id="ABBRID0E2NAI" xlink:type="simple">at</abbrev> base, with pointed tips, located on penial papillae, and curved towards genital orifice. Vaginal hooks may be present.</p></tp:treatment-sec><tp:treatment-sec sec-type="remarks" id="SECID0E6NAI"><title>Remarks.</title><p><italic><tp:taxon-name><tp:taxon-name-part taxon-name-part-type="genus" reg="Perrotettia">Perrotettia</tp:taxon-name-part></tp:taxon-name></italic> and <italic><tp:taxon-name><tp:taxon-name-part taxon-name-part-type="genus" reg="Discartemon">Discartemon</tp:taxon-name-part></tp:taxon-name></italic> are generally similar in having complex apertural dentition; however, their shell morphology is obviously different. <italic><tp:taxon-name><tp:taxon-name-part taxon-name-part-type="genus" reg="Perrottetia">Perrottetia</tp:taxon-name-part></tp:taxon-name></italic> has a sub-heliciform shell, smaller size, last whorl rounded and more or less deflected, and mostly with two parietal lamellae. Although parietal, palatal, basal and columellar lamellae are always present in <italic><tp:taxon-name><tp:taxon-name-part taxon-name-part-type="genus" reg="Perrottetia">Perrottetia</tp:taxon-name-part></tp:taxon-name></italic>, possession of second parietal, upper palatal and supracolumellar lamellae is variable, as is the presence of bifid lamellae (<xref ref-type="bibr" rid="B75">Siriboon et al. 2013</xref>; <xref ref-type="bibr" rid="B35">Inkhavilay et al. 2016</xref>; <xref ref-type="bibr" rid="B13">Bui et al. 2019</xref>). In contrast, <italic><tp:taxon-name><tp:taxon-name-part taxon-name-part-type="genus" reg="Discartemon">Discartemon</tp:taxon-name-part></tp:taxon-name></italic> exhibits flattened to globose-heliciform shells, last whorl rounded to angular and less deflected with, usually, one parietal lamella.</p><p>Nonetheless, some <italic><tp:taxon-name><tp:taxon-name-part taxon-name-part-type="genus" reg="Discartemon">Discartemon</tp:taxon-name-part></tp:taxon-name></italic> species from Thailand have two parietal lamellae, for example, <italic><tp:taxon-name><tp:taxon-name-part taxon-name-part-type="genus" reg="Discartemon">D.</tp:taxon-name-part><tp:taxon-name-part taxon-name-part-type="species" reg="afthonodontia">afthonodontia</tp:taxon-name-part></tp:taxon-name></italic> (see <xref ref-type="bibr" rid="B76">Siriboon et al. 2014a</xref>: fig. 7a, b) and <italic><tp:taxon-name><tp:taxon-name-part taxon-name-part-type="genus" reg="Discartemon">D.</tp:taxon-name-part><tp:taxon-name-part taxon-name-part-type="species" reg="flavacandida">flavacandida</tp:taxon-name-part></tp:taxon-name></italic> (see <xref ref-type="bibr" rid="B76">Siriboon et al. 2014a</xref>: fig. 7e, f). Likewise, some <italic><tp:taxon-name><tp:taxon-name-part taxon-name-part-type="genus" reg="Perrottetia">Perrottetia</tp:taxon-name-part></tp:taxon-name></italic> species are also described with only a single parietal lamella, for example, the Vietnamese species <italic><tp:taxon-name><tp:taxon-name-part taxon-name-part-type="genus" reg="Perrottetia">P.</tp:taxon-name-part><tp:taxon-name-part taxon-name-part-type="species" reg="aberrata">aberrata</tp:taxon-name-part></tp:taxon-name></italic> (Souleyet, 1852) and <italic><tp:taxon-name><tp:taxon-name-part taxon-name-part-type="genus" reg="Perrottetia">P.</tp:taxon-name-part><tp:taxon-name-part taxon-name-part-type="species" reg="namdongensis">namdongensis</tp:taxon-name-part></tp:taxon-name></italic> Bui &amp; Do, 2019 (see <xref ref-type="bibr" rid="B13">Bui et al. 2019</xref>: figs 2c–e, 3a–c), and the Laos species <italic><tp:taxon-name><tp:taxon-name-part taxon-name-part-type="genus" reg="Perrottetia">P.</tp:taxon-name-part><tp:taxon-name-part taxon-name-part-type="species" reg="unidentata">unidentata</tp:taxon-name-part></tp:taxon-name></italic> Inkhavilay &amp; Panha, 2016 (see <xref ref-type="bibr" rid="B35">Inkhavilay et al. 2016</xref>: fig. 5f–i).</p><p>At present, the genus <italic><tp:taxon-name><tp:taxon-name-part taxon-name-part-type="genus" reg="Perrottetia">Perrottetia</tp:taxon-name-part></tp:taxon-name></italic> is comprised of about 30 nominal species distributed from India and Sri Lanka to Indochina and southern China (<xref ref-type="bibr" rid="B37">Kobelt 1906</xref>; <xref ref-type="bibr" rid="B70">Richardson 1988</xref>; <xref ref-type="bibr" rid="B74">Schileyko 2011</xref>; <xref ref-type="bibr" rid="B75">Siriboon et al. 2013</xref>; <xref ref-type="bibr" rid="B35">Inkhavilay et al. 2016</xref>). So far, <italic><tp:taxon-name><tp:taxon-name-part taxon-name-part-type="genus" reg="Perrottetia">P.</tp:taxon-name-part><tp:taxon-name-part taxon-name-part-type="species" reg="theobaldi">theobaldi</tp:taxon-name-part></tp:taxon-name></italic> Benson, 1859 is the only species known from Myanmar.</p></tp:treatment-sec><ref-list><ref id="B37"><mixed-citation xmlns:xlink="http://www.w3.org/1999/xlink" xlink:type="simple"><person-group><name name-style="western"><surname>Kobelt</surname><given-names>W</given-names></name></person-group> (<year>1905</year> 1906 [1905–1906]) Die Raublungenschnecken (<tp:taxon-name><tp:taxon-name-part taxon-name-part-type="class">Agnatha</tp:taxon-name-part></tp:taxon-name>). Zweite Abtheilung: <tp:taxon-name><tp:taxon-name-part taxon-name-part-type="family">Streptaxidae</tp:taxon-name-part></tp:taxon-name> und <tp:taxon-name><tp:taxon-name-part taxon-name-part-type="family">Daudebardiidae</tp:taxon-name-part></tp:taxon-name>. Systematisches Conchylien-Cabinet von Martini und Chemnitz 1(12b) (2): 1–211 pls42–71 [pp. 1–96 pls 42–59 (1905) ; 97–211, pls 60–71 (1906)].</mixed-citation></ref><ref id="B23"><mixed-citation xmlns:xlink="http://www.w3.org/1999/xlink" xlink:type="simple"><person-group><name name-style="western"><surname>Forcart</surname><given-names>P</given-names></name></person-group> (<year>1946</year>) <tp:taxon-name><tp:taxon-name-part taxon-name-part-type="genus">Indoartemon</tp:taxon-name-part></tp:taxon-name> subgen. nov. for <tp:taxon-name><tp:taxon-name-part taxon-name-part-type="genus">Odonartemon</tp:taxon-name-part></tp:taxon-name> Kobelt, 1905 (non-Pfeiffer, 1856); <tp:taxon-name><tp:taxon-name-part taxon-name-part-type="family">Streptaxidae</tp:taxon-name-part></tp:taxon-name>. Journal of Conchology 22: 215.</mixed-citation></ref><ref id="B91"><mixed-citation xmlns:xlink="http://www.w3.org/1999/xlink" xlink:type="simple"><person-group><name name-style="western"><surname>van Benthem Jutting</surname><given-names>WSS</given-names></name></person-group> (<year>1954</year>) <article-title>The Malayan <tp:taxon-name><tp:taxon-name-part taxon-name-part-type="family">Streptaxidae</tp:taxon-name-part></tp:taxon-name> of the genera <italic><tp:taxon-name><tp:taxon-name-part taxon-name-part-type="genus">Discartemon</tp:taxon-name-part></tp:taxon-name></italic> and <italic><tp:taxon-name><tp:taxon-name-part taxon-name-part-type="genus">Oophana</tp:taxon-name-part></tp:taxon-name></italic>.</article-title><source>Bulletin of the Raffles Museum</source><volume>25</volume>: <fpage>71</fpage>–<lpage>106</lpage>.</mixed-citation></ref><ref id="B99"><mixed-citation xmlns:xlink="http://www.w3.org/1999/xlink" xlink:type="simple"><person-group><name name-style="western"><surname>Zilch</surname><given-names>A</given-names></name></person-group> (<year>1960</year>) <article-title><tp:taxon-name><tp:taxon-name-part taxon-name-part-type="class">Gastropoda</tp:taxon-name-part></tp:taxon-name>, <tp:taxon-name><tp:taxon-name-part taxon-name-part-type="subclass">Euthyneura</tp:taxon-name-part></tp:taxon-name>.</article-title> In: <person-group><name name-style="western"><surname>Schinderwolf</surname><given-names>OH</given-names></name></person-group> (<role>Ed.</role>) <issue-title>Handbuch der Paläozoologie.</issue-title><source>Gebrüder Borntraeger, Berlin,</source><volume>6</volume>: <fpage>401</fpage>–<lpage>834</lpage>.</mixed-citation></ref><ref id="B70"><mixed-citation xmlns:xlink="http://www.w3.org/1999/xlink" xlink:type="simple"><person-group><name name-style="western"><surname>Richardson</surname><given-names>L</given-names></name></person-group> (<year>1988</year>) <article-title><tp:taxon-name><tp:taxon-name-part taxon-name-part-type="superfamily">Streptaxacea</tp:taxon-name-part></tp:taxon-name>: Catalog of species, Part I, <tp:taxon-name><tp:taxon-name-part taxon-name-part-type="family">Streptaxidae</tp:taxon-name-part></tp:taxon-name>.</article-title><source>Tryonia</source><volume>16</volume>: <fpage>1</fpage>–<lpage>326</lpage>.</mixed-citation></ref><ref id="B73"><mixed-citation xmlns:xlink="http://www.w3.org/1999/xlink" xlink:type="simple"><person-group><name name-style="western"><surname>Schileyko</surname><given-names>AA</given-names></name></person-group> (<year>2000</year>) Treatise on recent terrestrial pulmonate molluscs: <tp:taxon-name><tp:taxon-name-part taxon-name-part-type="family">Rhytididae</tp:taxon-name-part></tp:taxon-name>, <tp:taxon-name><tp:taxon-name-part taxon-name-part-type="family">Chlamydephoridae</tp:taxon-name-part></tp:taxon-name>, <tp:taxon-name><tp:taxon-name-part taxon-name-part-type="family">Systrophiidae</tp:taxon-name-part></tp:taxon-name>, <tp:taxon-name><tp:taxon-name-part taxon-name-part-type="family">Haplotrematidae</tp:taxon-name-part></tp:taxon-name>, <tp:taxon-name><tp:taxon-name-part taxon-name-part-type="family">Streptaxidae</tp:taxon-name-part></tp:taxon-name>, <tp:taxon-name><tp:taxon-name-part taxon-name-part-type="family">Spiraxidae</tp:taxon-name-part></tp:taxon-name>, <tp:taxon-name><tp:taxon-name-part taxon-name-part-type="family">Oleacinidae</tp:taxon-name-part></tp:taxon-name>, <tp:taxon-name><tp:taxon-name-part taxon-name-part-type="family">Testacellidae</tp:taxon-name-part></tp:taxon-name>. Ruthenica (Supplement 2 Part 6): 731–880.</mixed-citation></ref><ref id="B75"><mixed-citation xmlns:xlink="http://www.w3.org/1999/xlink" xlink:type="simple"><person-group><name name-style="western"><surname>Siriboon</surname><given-names>T</given-names></name><name name-style="western"><surname>Sutcharit</surname><given-names>C</given-names></name><name name-style="western"><surname>Naggs</surname><given-names>F</given-names></name><name name-style="western"><surname>Panha</surname><given-names>S</given-names></name></person-group> (<year>2013</year>) <article-title>Three new species of the carnivorous snail genus <italic><tp:taxon-name><tp:taxon-name-part taxon-name-part-type="genus">Perrottetia</tp:taxon-name-part></tp:taxon-name></italic> Kobelt, 1905 from Thailand (<tp:taxon-name><tp:taxon-name-part taxon-name-part-type="infraclass">Pulmonata</tp:taxon-name-part></tp:taxon-name>, <tp:taxon-name><tp:taxon-name-part taxon-name-part-type="family">Streptaxidae</tp:taxon-name-part></tp:taxon-name>).</article-title><source>ZooKeys</source><volume>287</volume>: <fpage>41</fpage>–<lpage>57</lpage>. <ext-link xlink:type="simple" ext-link-type="doi" xlink:href="10.3897/zookeys.287.4572">https://doi.org/10.3897/zookeys.287.4572</ext-link></mixed-citation></ref><ref id="B35"><mixed-citation xmlns:xlink="http://www.w3.org/1999/xlink" xlink:type="simple"><person-group><name name-style="western"><surname>Inkhavilay</surname><given-names>K</given-names></name><name name-style="western"><surname>Siriboon</surname><given-names>T</given-names></name><name name-style="western"><surname>Sutcharit</surname><given-names>C</given-names></name><name name-style="western"><surname>Rowson</surname><given-names>B</given-names></name><name name-style="western"><surname>Panha</surname><given-names>S</given-names></name></person-group> (<year>2016</year>) <article-title>The first revision of the carnivorous land snail family <tp:taxon-name><tp:taxon-name-part taxon-name-part-type="family">Streptaxidae</tp:taxon-name-part></tp:taxon-name> in Laos, with description of three new species (<tp:taxon-name><tp:taxon-name-part taxon-name-part-type="infraclass">Pulmonata</tp:taxon-name-part></tp:taxon-name>, <tp:taxon-name><tp:taxon-name-part taxon-name-part-type="order">Stylommatophora</tp:taxon-name-part></tp:taxon-name>, <tp:taxon-name><tp:taxon-name-part taxon-name-part-type="family">Streptaxidae</tp:taxon-name-part></tp:taxon-name>).</article-title><source>ZooKeys</source><volume>589</volume>: <fpage>23</fpage>–<lpage>53</lpage>. <ext-link xlink:type="simple" ext-link-type="doi" xlink:href="10.3897/zookeys.589.7933">https://doi.org/10.3897/zookeys.589.7933</ext-link></mixed-citation></ref><ref id="B13"><mixed-citation xmlns:xlink="http://www.w3.org/1999/xlink" xlink:type="simple"><person-group><name name-style="western"><surname>Bui</surname><given-names>TC</given-names></name><name name-style="western"><surname>Do</surname><given-names>VN</given-names></name><name name-style="western"><surname>Ngo</surname><given-names>DC</given-names></name><name name-style="western"><surname>Do</surname><given-names>DS</given-names></name></person-group> (<year>2019</year>) <article-title>The land snail family <tp:taxon-name><tp:taxon-name-part taxon-name-part-type="family">Streptaxidae</tp:taxon-name-part></tp:taxon-name> J. Gray, 1860 from Thua Thien Hue, Vietnam, with description of two new species (<tp:taxon-name><tp:taxon-name-part taxon-name-part-type="class">Gastropoda</tp:taxon-name-part></tp:taxon-name>: <tp:taxon-name><tp:taxon-name-part taxon-name-part-type="infraclass">Pulmonata</tp:taxon-name-part></tp:taxon-name>).</article-title><source>Ruthenica :</source><volume>29</volume>(<issue>2</issue>): <fpage>87</fpage>–<lpage>94</lpage>. <ext-link xlink:type="simple" ext-link-type="doi" xlink:href="10.35885/ruthenica.2019.29(2).2">https://doi.org/10.35885/ruthenica.2019.29(2).2</ext-link></mixed-citation></ref><ref id="B76"><mixed-citation xmlns:xlink="http://www.w3.org/1999/xlink" xlink:type="simple"><person-group><name name-style="western"><surname>Siriboon</surname><given-names>T</given-names></name><name name-style="western"><surname>Sutcharit</surname><given-names>C</given-names></name><name name-style="western"><surname>Naggs</surname><given-names>F</given-names></name><name name-style="western"><surname>Rowson</surname><given-names>B</given-names></name><name name-style="western"><surname>Panha</surname><given-names>S</given-names></name></person-group> (<year>2014a</year>) <article-title>Revision of the carnivorous snail genus <italic><tp:taxon-name><tp:taxon-name-part taxon-name-part-type="genus">Discartemon</tp:taxon-name-part></tp:taxon-name></italic> Pfeiffer, 1856, with description of twelve new species (<tp:taxon-name><tp:taxon-name-part taxon-name-part-type="infraclass">Pulmonata</tp:taxon-name-part></tp:taxon-name>, <tp:taxon-name><tp:taxon-name-part taxon-name-part-type="family">Streptaxidae</tp:taxon-name-part></tp:taxon-name>).</article-title><source>ZooKeys</source><volume>401</volume>: <fpage>45</fpage>–<lpage>107</lpage>. <ext-link xlink:type="simple" ext-link-type="doi" xlink:href="10.3897/zookeys.401.7075">https://doi.org/10.3897/zookeys.401.7075</ext-link></mixed-citation></ref><ref id="B74"><mixed-citation xmlns:xlink="http://www.w3.org/1999/xlink" xlink:type="simple"><person-group><name name-style="western"><surname>Schileyko</surname><given-names>AA</given-names></name></person-group> (<year>2011</year>) <article-title>Checklist of land pulmonate molluscs of Vietnam (<tp:taxon-name><tp:taxon-name-part taxon-name-part-type="class">Gastropoda</tp:taxon-name-part></tp:taxon-name>: <tp:taxon-name><tp:taxon-name-part taxon-name-part-type="order">Stylommatophora</tp:taxon-name-part></tp:taxon-name>).</article-title><source>Ruthenica</source><volume>21</volume>: <fpage>1</fpage>–<lpage>68</lpage>.</mixed-citation></ref></ref-list></tp:taxon-treatment>
