# Supplementary material for: ﻿Revision of the carnivorous land snail family Streptaxidae (Stylommatophora, Achatinina) in Myanmar, with description of four new species
Source: Zookeys. 2022 Jul 4;1110:39–102. doi: 10.3897/zookeys.1110.85399 (PMC9848723; doi:10.3897/zookeys.1110.85399)
Supplement: XML Treatment for Perrottetia theobaldi [file zookeys.1110.85399-treatment10.xml]

<!DOCTYPE tp:taxon-treatment
  PUBLIC "-//TaxonX//DTD Taxonomic Treatment Publishing DTD v0 20100105//EN" "tax-treatment-NSO.dtd">
<tp:taxon-treatment xmlns:tp="http://www.plazi.org/taxpub"><tp:treatment-meta><kwd-group><label>Taxon classification</label><kwd>
                <named-content content-type="kingdom">Animalia</named-content>
              </kwd><kwd>
                <named-content content-type="order">Stylommatophora</named-content>
              </kwd><kwd>
                <named-content content-type="family">Streptaxidae</named-content>
              </kwd></kwd-group><mixed-citation publication-type="journal"><person-group><name><surname>Sian Man</surname><given-names>Nem</given-names></name><name><surname>Siriboon</surname><given-names>Thanit</given-names></name><name><surname>Lin</surname><given-names>Aung</given-names></name><name><surname>Sutcharit</surname><given-names>Chirasak</given-names></name><name><surname>Panha</surname><given-names>Somsak</given-names></name></person-group><article-title>﻿Revision of the carnivorous land snail family <tp:taxon-name><tp:taxon-name-part taxon-name-part-type="family">Streptaxidae</tp:taxon-name-part></tp:taxon-name> (<tp:taxon-name><tp:taxon-name-part taxon-name-part-type="order">Stylommatophora</tp:taxon-name-part></tp:taxon-name>, <tp:taxon-name><tp:taxon-name-part taxon-name-part-type="suborder">Achatinina</tp:taxon-name-part></tp:taxon-name>) in Myanmar, with description of four new species</article-title><source>Zookeys</source><day>04</day><month>07</month><year>2022</year><volume>1110</volume><fpage>39</fpage><lpage>102</lpage><pub-id pub-id-type="doi">10.3897/zookeys.1110.85399</pub-id></mixed-citation></tp:treatment-meta><tp:nomenclature><label>﻿</label><tp:taxon-name>
              <object-id xmlns:xlink="http://www.w3.org/1999/xlink" content-type="arpha" xlink:type="simple">B211E5E3-5F9E-5D55-AC00-6061BE7488BD</object-id>
              <tp:taxon-name-part taxon-name-part-type="genus" reg="Perrottetia">Perrottetia</tp:taxon-name-part>
              <tp:taxon-name-part taxon-name-part-type="species" reg="theobaldi">theobaldi</tp:taxon-name-part>
            </tp:taxon-name><tp:taxon-authority>(Benson, 1859)</tp:taxon-authority><xref ref-type="fig" rid="F8">Fig. 8</xref><tp:nomenclature-citation-list><tp:nomenclature-citation><tp:taxon-name>
                  <tp:taxon-name-part taxon-name-part-type="genus" reg="Streptaxis">Streptaxis</tp:taxon-name-part>
                  <tp:taxon-name-part taxon-name-part-type="species" reg="theobaldi">theobaldi</tp:taxon-name-part>
                </tp:taxon-name><comment>Benson, 1859b: 187. Type locality: Nauclai (lat. 25°15', long. 92°30') [probably in Meghalaya State, India]. <xref ref-type="bibr" rid="B63">Pfeiffer 1868</xref>: 449. <xref ref-type="bibr" rid="B33">Hanley and Theobald 1870</xref>: 4, pl. 8, fig. 9. <xref ref-type="bibr" rid="B48">Nevill 1878</xref>: 3. <xref ref-type="bibr" rid="B90">Tryon 1885</xref>: 77, pl. 16, figs 14, 86. <xref ref-type="bibr" rid="B10">Blanford and Godwin-Austen 1908</xref>: 9, 10. <xref ref-type="bibr" rid="B69">Ramakrishna et al. 2010</xref>: 189.</comment></tp:nomenclature-citation><tp:nomenclature-citation><tp:taxon-name><tp:taxon-name-part taxon-name-part-type="genus" reg="Odontartemon">Odontartemon</tp:taxon-name-part> (<tp:taxon-name-part taxon-name-part-type="subgenus" reg="Perrottetia">Perrottetia</tp:taxon-name-part>) <tp:taxon-name-part taxon-name-part-type="species" reg="theobaldi">theobaldi</tp:taxon-name-part></tp:taxon-name><comment>–<xref ref-type="bibr" rid="B37">Kobelt 1906</xref>: 111, 112, pl. 57, fig. 25. <xref ref-type="bibr" rid="B38">Kobelt 1910</xref>: 151.</comment></tp:nomenclature-citation><tp:nomenclature-citation><tp:taxon-name>
                  <tp:taxon-name-part taxon-name-part-type="genus" reg="Perrottetia">Perrottetia</tp:taxon-name-part>
                  <tp:taxon-name-part taxon-name-part-type="species" reg="theobaldi">theobaldi</tp:taxon-name-part>
                </tp:taxon-name><comment>– <xref ref-type="bibr" rid="B70">Richardson 1988</xref>: 242, 243. <xref ref-type="bibr" rid="B24">Gittenberger et al. 2021</xref>: 74, fig. 1.</comment></tp:nomenclature-citation></tp:nomenclature-citation-list></tp:nomenclature><tp:treatment-sec sec-type="material" id="SECID0EQXAI"><title>Material examined.</title><p><bold><italic>Syntype</italic></bold> UMZC I.102535 (2 shells) from unknown locality. Khasi Hill: <named-content xmlns:xlink="http://www.w3.org/1999/xlink" content-type="dwc:institutional_code" xlink:title="Natural History Museum, London" xlink:href="http://grbio.org/institution/natural-history-museum-london" xlink:type="simple">NHM</named-content>UK 1888.12.4.784–786 (3 shells; Fig. <xref ref-type="fig" rid="F8">8A</xref>) ex. Theobald collection. Siam boundary: <named-content xmlns:xlink="http://www.w3.org/1999/xlink" content-type="dwc:institutional_code" xlink:title="Natural History Museum, London" xlink:href="http://grbio.org/institution/natural-history-museum-london" xlink:type="simple">NHM</named-content>UK 1903.7.1.4005 (7 shells + 1 juvenile; Fig. <xref ref-type="fig" rid="F8">8C</xref>) ex. Godwin-Austen collection. Burma: <named-content xmlns:xlink="http://www.w3.org/1999/xlink" content-type="dwc:institutional_code" xlink:title="Natural History Museum, London" xlink:href="http://grbio.org/institution/natural-history-museum-london" xlink:type="simple">NHM</named-content>UK 1871.9.23.143 (1 shell; Fig. <xref ref-type="fig" rid="F8">8B</xref>). Aik Kham Cave, Taunggyi Township, Shan State, Myanmar (<named-content xmlns:xlink="http://www.w3.org/1999/xlink" content-type="dwc:verbatimCoordinates" xlink:type="simple"><named-content content-type="geo-json" specific-use="{&#34;type&#34;:&#34;Point&#34;,&#34;coordinates&#34;:[97.228333,20.818611]}" id="NCID0EWYAI" xlink:type="simple">20°49'07.0"N, 97°13'42.0"E</named-content></named-content>): <named-content xmlns:xlink="http://www.w3.org/1999/xlink" content-type="dwc:institutional_code" xlink:title="Chulalongkorn University Museum of Zoology" xlink:href="http://grbio.org/institution/chulalongkorn-university-museum-natural-history" xlink:type="simple">CUMZ</named-content> 13006 (4 shells; Fig. <xref ref-type="fig" rid="F8">8D</xref>).</p><fig id="F8" position="float" orientation="portrait"><object-id xmlns:xlink="http://www.w3.org/1999/xlink" content-type="doi" xlink:type="simple">10.3897/zookeys.1110.85399.figure8</object-id><object-id xmlns:xlink="http://www.w3.org/1999/xlink" content-type="arpha" xlink:type="simple">C73A6E2D-F763-569A-BB5D-054895A87FFB</object-id><label>Figure 8.</label><caption><p><italic><tp:taxon-name><tp:taxon-name-part taxon-name-part-type="genus" reg="Perrottetia">Perrottetia</tp:taxon-name-part><tp:taxon-name-part taxon-name-part-type="species" reg="theobaldi">theobaldi</tp:taxon-name-part></tp:taxon-name></italic><bold>A</bold> syntype UMZC I.102535 (no locality data) with apertural dentition <bold>B</bold> specimen <named-content xmlns:xlink="http://www.w3.org/1999/xlink" content-type="dwc:institutional_code" xlink:title="Natural History Museum, London" xlink:href="http://grbio.org/institution/natural-history-museum-london" xlink:type="simple">NHM</named-content>UK 1871.9.23.143 from Burma <bold>C</bold> specimen <named-content xmlns:xlink="http://www.w3.org/1999/xlink" content-type="dwc:institutional_code" xlink:title="Natural History Museum, London" xlink:href="http://grbio.org/institution/natural-history-museum-london" xlink:type="simple">NHM</named-content>UK 1903.7.1.4005 from Siam boundary <bold>D</bold> specimen <named-content xmlns:xlink="http://www.w3.org/1999/xlink" content-type="dwc:institutional_code" xlink:title="Chulalongkorn University Museum of Zoology" xlink:href="http://grbio.org/institution/chulalongkorn-university-museum-natural-history" xlink:type="simple">CUMZ</named-content> 13006 from Aik Kham Cave, Taunggyi, Shan State with apertural dentition.</p></caption><graphic xmlns:xlink="http://www.w3.org/1999/xlink" xlink:href="zookeys-1110-039_article-85399__-g008.jpg" position="float" orientation="portrait" xlink:type="simple" id="oo_710473.jpg"><uri content-type="original_file" xlink:type="simple">https://binary.pensoft.net/fig/710473</uri></graphic></fig></tp:treatment-sec><tp:treatment-sec sec-type="diagnosis" id="SECID0EP1AI"><title>Diagnosis.</title><p><italic><tp:taxon-name><tp:taxon-name-part taxon-name-part-type="genus" reg="Perrottetia">Perrottetia</tp:taxon-name-part><tp:taxon-name-part taxon-name-part-type="species" reg="theobaldi">theobaldi</tp:taxon-name-part></tp:taxon-name></italic> is similar to <italic><tp:taxon-name><tp:taxon-name-part taxon-name-part-type="genus" reg="Perrottetia">P.</tp:taxon-name-part><tp:taxon-name-part taxon-name-part-type="species" reg="dugasti">dugasti</tp:taxon-name-part></tp:taxon-name></italic> (Morlet, 1892) from Vietnam; however, the former species can be distinguished by having a second parietal lamella running to the main parietal lamella, thicker and less reflected peristome, subquadrangular aperture, and shallow suture. In contrast, <italic><tp:taxon-name><tp:taxon-name-part taxon-name-part-type="genus" reg="Perrottetia">P.</tp:taxon-name-part><tp:taxon-name-part taxon-name-part-type="species" reg="dugasti">dugasti</tp:taxon-name-part></tp:taxon-name></italic> has a weak second parietal lamella running to the sinulus, thinner and more reflected peristome, semi-ovate aperture, and a deeper suture with a clear bifid columellar lamella. Similarly, <italic><tp:taxon-name><tp:taxon-name-part taxon-name-part-type="genus" reg="Perrottetia">P.</tp:taxon-name-part><tp:taxon-name-part taxon-name-part-type="species" reg="mabillei">mabillei</tp:taxon-name-part></tp:taxon-name></italic> (Bavay &amp; Dautzenberg, 1903) from Vietnam can be separated from <italic><tp:taxon-name><tp:taxon-name-part taxon-name-part-type="genus" reg="Perrottetia">P.</tp:taxon-name-part><tp:taxon-name-part taxon-name-part-type="species" reg="theobaldi">theobaldi</tp:taxon-name-part></tp:taxon-name></italic> by its strong radial ridges, wide and short sinulus, basal lamella absent, bifid columellar lamellae, and deep umbilicus, while <italic><tp:taxon-name><tp:taxon-name-part taxon-name-part-type="genus" reg="Perrottetia">P.</tp:taxon-name-part><tp:taxon-name-part taxon-name-part-type="species" reg="theobaldi">theobaldi</tp:taxon-name-part></tp:taxon-name></italic> has a smooth shell surface, long and narrow sinulus, strong basal lamella, columellar lamellae separated, and shallow umbilicus. Furthermore, <italic><tp:taxon-name><tp:taxon-name-part taxon-name-part-type="genus" reg="Perrottetia">P.</tp:taxon-name-part><tp:taxon-name-part taxon-name-part-type="species" reg="theobaldi">theobaldi</tp:taxon-name-part></tp:taxon-name></italic> differs from the Thai species <italic><tp:taxon-name><tp:taxon-name-part taxon-name-part-type="genus" reg="Perrottetia">P.</tp:taxon-name-part><tp:taxon-name-part taxon-name-part-type="species" reg="aquilonaria">aquilonaria</tp:taxon-name-part></tp:taxon-name></italic> Siriboon &amp; Panha, 2013 by having a shallow suture, narrow and long sinulus, rounded last whorl, peristome thicker and less reflected, aperture subquadrangular and columellar lamellae are separated. In contrast, <italic><tp:taxon-name><tp:taxon-name-part taxon-name-part-type="genus" reg="Perrottetia">P.</tp:taxon-name-part><tp:taxon-name-part taxon-name-part-type="species" reg="aquilonaria">aquilonaria</tp:taxon-name-part></tp:taxon-name></italic> possesses deep suture, shorter and wider sinulus, the last whorl shouldered, aperture subcircular, more expanded peristome, and bifid columellar lamella.</p></tp:treatment-sec><tp:treatment-sec sec-type="description" id="SECID0EY4AI"><title>Description.</title><p>Shell sub-oblique heliciform, white, and translucent; whorls 5–5½; spire convex with distinct suture. Shell surface glossy with transverse ridges that diminish below periphery. Embryonic shell ~ 2½ whorls with smooth surface; following whorls regularly coiled. Shell periphery rounded; last whorl axially deflected; two deep and short longitudinal furrows present. Aperture triangular with sinulus; peristome continuous, thickened, expanded, and reflected. Apertural dentition with one large and strong parietal, nearly adjoined small second parietal lamella; adjoined <abbrev xmlns:xlink="http://www.w3.org/1999/xlink" xlink:title="atrium" id="ABBRID0E54AI" xlink:type="simple">at</abbrev> right angles, one small upper palatal, one strong palatal, one strong basal, and bifid columellar lamella. Columellar lamella is sometimes absent. Umbilicus narrow (Fig. <xref ref-type="fig" rid="F8">8</xref>).</p></tp:treatment-sec><tp:treatment-sec sec-type="distribution" id="SECID0EG5AI"><title>Distribution.</title><p>This species has been widely recorded from India to Bhutan and Myanmar (<xref ref-type="bibr" rid="B10">Blanford and Godwin-Austen 1908</xref>; <xref ref-type="bibr" rid="B69">Ramakrishna et al. 2010</xref>; <xref ref-type="bibr" rid="B24">Gittenberger et al. 2021</xref>). In Myanmar, the previous record was from Bhamo, Kachin State (<xref ref-type="bibr" rid="B10">Blanford and Godwin-Austin 1908</xref>) and the empty shells together with <italic><tp:taxon-name><tp:taxon-name-part taxon-name-part-type="genus" reg="Haploptychius">H.</tp:taxon-name-part><tp:taxon-name-part taxon-name-part-type="species" reg="thebawi">thebawi</tp:taxon-name-part></tp:taxon-name></italic> (Godwin-Austin, 1888) were found from Shan State in this sampling.</p></tp:treatment-sec><tp:treatment-sec sec-type="remarks" id="SECID0EH6AI"><title>Remarks.</title><p>All the specimens of <italic><tp:taxon-name><tp:taxon-name-part taxon-name-part-type="genus" reg="Perrottetia">P.</tp:taxon-name-part><tp:taxon-name-part taxon-name-part-type="species" reg="theobaldi">theobaldi</tp:taxon-name-part></tp:taxon-name></italic> (Fig. <xref ref-type="fig" rid="F8">8</xref>) showed slight differences in the apertural dentition and peristome positions, particularly the columellar and supracolumellar lamellae that are closer or almost united compared to the specimens from the Aik Kham Cave, Shan State (Fig. <xref ref-type="fig" rid="F8">8D</xref>). However, all were collected from the same range; we place them as the same species.</p></tp:treatment-sec><ref-list><ref id="B63"><mixed-citation xmlns:xlink="http://www.w3.org/1999/xlink" xlink:type="simple"><person-group><name name-style="western"><surname>Pfeiffer</surname><given-names>L</given-names></name></person-group> (<year>1868</year>) Monographia Heliceorum Viventium (Volume 5). Backhaus FA, Lipsiae, 565.</mixed-citation></ref><ref id="B33"><mixed-citation xmlns:xlink="http://www.w3.org/1999/xlink" xlink:type="simple"><person-group><name name-style="western"><surname>Hanley</surname><given-names>SCT</given-names></name><name name-style="western"><surname>Theobald</surname><given-names>W</given-names></name></person-group> (<year>1870</year> 1874 1876 [1870–1876]) <article-title>Conchologia Indica: Illustrations of the Land and Freshwater Shells of British India.</article-title> London[i–xviii+] 1–65 pp.[160 pls.] [pp 1–18 pls 1–40(1870) ; pp 19–28, pls 41–60 (1872); pp 29–34, pls 61–80 (1873); pp 35–48, pls 81–120 (1874); pp 49–56, pls 121–140 (1875); pp 57–65, pls 141–160 (1876)] [Published in parts, dates after Prashad (1927)].</mixed-citation></ref><ref id="B48"><mixed-citation xmlns:xlink="http://www.w3.org/1999/xlink" xlink:type="simple"><person-group><name name-style="western"><surname>Nevill</surname><given-names>G</given-names></name></person-group> (<year>1878</year>) <source>Hand list of <tp:taxon-name><tp:taxon-name-part taxon-name-part-type="phylum">Mollusca</tp:taxon-name-part></tp:taxon-name> in the Indian Museum, Calcutta. Part I. <tp:taxon-name><tp:taxon-name-part taxon-name-part-type="class">Gastropoda</tp:taxon-name-part></tp:taxon-name>. <tp:taxon-name><tp:taxon-name-part taxon-name-part-type="infraclass">Pulmonata</tp:taxon-name-part></tp:taxon-name> and <tp:taxon-name><tp:taxon-name-part taxon-name-part-type="subclass">Prosobranchia</tp:taxon-name-part></tp:taxon-name>-Neurobranchia.</source><publisher-name>Indian Museum</publisher-name>, <publisher-loc>Calcutta</publisher-loc>, <size units="page">338 pp</size>. <ext-link xlink:type="simple" ext-link-type="doi" xlink:href="10.5962/bhl.title.11957">https://doi.org/10.5962/bhl.title.11957</ext-link></mixed-citation></ref><ref id="B90"><mixed-citation xmlns:xlink="http://www.w3.org/1999/xlink" xlink:type="simple"><person-group><name name-style="western"><surname>Tryon Jr</surname><given-names>GW</given-names></name></person-group> (<year>1885</year>) Manual of Conchology, Structure and Systematic, with Illustrations of the Species. Volume 1. The Academy of Natural Science of Philadelphia, 364 pp. <ext-link xlink:type="simple" ext-link-type="doi" xlink:href="10.5962/bhl.title.6534">https://doi.org/10.5962/bhl.title.6534</ext-link></mixed-citation></ref><ref id="B10"><mixed-citation xmlns:xlink="http://www.w3.org/1999/xlink" xlink:type="simple"><person-group><name name-style="western"><surname>Blanford</surname><given-names>WT</given-names></name><name name-style="western"><surname>Godwin-Austen</surname><given-names>HH</given-names></name></person-group> (<year>1908</year>) <source>The Fauna of British India, Including Ceylon and Burma. <tp:taxon-name><tp:taxon-name-part taxon-name-part-type="phylum">Mollusca</tp:taxon-name-part></tp:taxon-name>. <tp:taxon-name><tp:taxon-name-part taxon-name-part-type="family">Testacellidae</tp:taxon-name-part></tp:taxon-name> and <tp:taxon-name><tp:taxon-name-part taxon-name-part-type="family">Zonitidae</tp:taxon-name-part></tp:taxon-name>.</source><publisher-name>Taylor and Francis</publisher-name>, <publisher-loc>London</publisher-loc>, <size units="page">311 pp</size>. <ext-link xlink:type="simple" ext-link-type="doi" xlink:href="10.5962/bhl.title.13103">https://doi.org/10.5962/bhl.title.13103</ext-link></mixed-citation></ref><ref id="B69"><mixed-citation xmlns:xlink="http://www.w3.org/1999/xlink" xlink:type="simple"><person-group><name name-style="western"><surname>Ramakrishna</surname><given-names>Mitra SC</given-names></name><name name-style="western"><surname>Dey</surname><given-names>A</given-names></name></person-group> (<year>2010</year>) <article-title>Annotated checklist of Indian land molluscs.</article-title><source>Zoological Survey of India, Occasional Paper</source><volume>306</volume>: <fpage>1</fpage>–<lpage>359</lpage>.</mixed-citation></ref><ref id="B37"><mixed-citation xmlns:xlink="http://www.w3.org/1999/xlink" xlink:type="simple"><person-group><name name-style="western"><surname>Kobelt</surname><given-names>W</given-names></name></person-group> (<year>1905</year> 1906 [1905–1906]) Die Raublungenschnecken (<tp:taxon-name><tp:taxon-name-part taxon-name-part-type="class">Agnatha</tp:taxon-name-part></tp:taxon-name>). Zweite Abtheilung: <tp:taxon-name><tp:taxon-name-part taxon-name-part-type="family">Streptaxidae</tp:taxon-name-part></tp:taxon-name> und <tp:taxon-name><tp:taxon-name-part taxon-name-part-type="family">Daudebardiidae</tp:taxon-name-part></tp:taxon-name>. Systematisches Conchylien-Cabinet von Martini und Chemnitz 1(12b) (2): 1–211 pls42–71 [pp. 1–96 pls 42–59 (1905) ; 97–211, pls 60–71 (1906)].</mixed-citation></ref><ref id="B38"><mixed-citation xmlns:xlink="http://www.w3.org/1999/xlink" xlink:type="simple"><person-group><name name-style="western"><surname>Kobelt</surname><given-names>W</given-names></name></person-group> (<year>1910</year>) <article-title>Katalog der lebenden schalentragenden Mollusken der Abteilung <tp:taxon-name><tp:taxon-name-part taxon-name-part-type="class">Agnatha</tp:taxon-name-part></tp:taxon-name>.</article-title><source>Jahrbücher des Nassauischen Vereins für Naturkunde</source><volume>63</volume>: <fpage>138</fpage>–<lpage>196</lpage>.</mixed-citation></ref><ref id="B70"><mixed-citation xmlns:xlink="http://www.w3.org/1999/xlink" xlink:type="simple"><person-group><name name-style="western"><surname>Richardson</surname><given-names>L</given-names></name></person-group> (<year>1988</year>) <article-title><tp:taxon-name><tp:taxon-name-part taxon-name-part-type="superfamily">Streptaxacea</tp:taxon-name-part></tp:taxon-name>: Catalog of species, Part I, <tp:taxon-name><tp:taxon-name-part taxon-name-part-type="family">Streptaxidae</tp:taxon-name-part></tp:taxon-name>.</article-title><source>Tryonia</source><volume>16</volume>: <fpage>1</fpage>–<lpage>326</lpage>.</mixed-citation></ref><ref id="B24"><mixed-citation xmlns:xlink="http://www.w3.org/1999/xlink" xlink:type="simple"><person-group><name name-style="western"><surname>Gittenberger</surname><given-names>E</given-names></name><name name-style="western"><surname>Leda</surname><given-names>P</given-names></name><name name-style="western"><surname>Sherub</surname><given-names>S</given-names></name><name name-style="western"><surname>Gyeltshen</surname><given-names>C</given-names></name></person-group> (<year>2021</year>) <article-title>The families <tp:taxon-name><tp:taxon-name-part taxon-name-part-type="family">Streptaxidae</tp:taxon-name-part></tp:taxon-name> and <tp:taxon-name><tp:taxon-name-part taxon-name-part-type="family">Diapheridae</tp:taxon-name-part></tp:taxon-name> (<tp:taxon-name><tp:taxon-name-part taxon-name-part-type="class">Gastropoda</tp:taxon-name-part></tp:taxon-name>, <tp:taxon-name><tp:taxon-name-part taxon-name-part-type="infraclass">Pulmonata</tp:taxon-name-part></tp:taxon-name>) in Bhutan, with notes on some species occurring in Nepal and NE India.</article-title><source>Basteria</source><volume>85</volume>: <fpage>73</fpage>–<lpage>81</lpage>.</mixed-citation></ref></ref-list></tp:taxon-treatment>
