# Supplementary material for: ﻿Revision of the carnivorous land snail family Streptaxidae (Stylommatophora, Achatinina) in Myanmar, with description of four new species
Source: Zookeys. 2022 Jul 4;1110:39–102. doi: 10.3897/zookeys.1110.85399 (PMC9848723; doi:10.3897/zookeys.1110.85399)
Supplement: XML Treatment for Haploptychius burmanicus [file zookeys.1110.85399-treatment14.xml]

<!DOCTYPE tp:taxon-treatment
  PUBLIC "-//TaxonX//DTD Taxonomic Treatment Publishing DTD v0 20100105//EN" "tax-treatment-NSO.dtd">
<tp:taxon-treatment xmlns:tp="http://www.plazi.org/taxpub"><tp:treatment-meta><kwd-group><label>Taxon classification</label><kwd>
                <named-content content-type="kingdom">Animalia</named-content>
              </kwd><kwd>
                <named-content content-type="order">Stylommatophora</named-content>
              </kwd><kwd>
                <named-content content-type="family">Streptaxidae</named-content>
              </kwd></kwd-group><mixed-citation publication-type="journal"><person-group><name><surname>Sian Man</surname><given-names>Nem</given-names></name><name><surname>Siriboon</surname><given-names>Thanit</given-names></name><name><surname>Lin</surname><given-names>Aung</given-names></name><name><surname>Sutcharit</surname><given-names>Chirasak</given-names></name><name><surname>Panha</surname><given-names>Somsak</given-names></name></person-group><article-title>﻿Revision of the carnivorous land snail family <tp:taxon-name><tp:taxon-name-part taxon-name-part-type="family">Streptaxidae</tp:taxon-name-part></tp:taxon-name> (<tp:taxon-name><tp:taxon-name-part taxon-name-part-type="order">Stylommatophora</tp:taxon-name-part></tp:taxon-name>, <tp:taxon-name><tp:taxon-name-part taxon-name-part-type="suborder">Achatinina</tp:taxon-name-part></tp:taxon-name>) in Myanmar, with description of four new species</article-title><source>Zookeys</source><day>04</day><month>07</month><year>2022</year><volume>1110</volume><fpage>39</fpage><lpage>102</lpage><pub-id pub-id-type="doi">10.3897/zookeys.1110.85399</pub-id></mixed-citation></tp:treatment-meta><tp:nomenclature><label>﻿</label><tp:taxon-name>
              <object-id xmlns:xlink="http://www.w3.org/1999/xlink" content-type="arpha" xlink:type="simple">7F898D45-2D17-5A49-97BE-32520F4F8FCB</object-id>
              <tp:taxon-name-part taxon-name-part-type="genus" reg="Haploptychius">Haploptychius</tp:taxon-name-part>
              <tp:taxon-name-part taxon-name-part-type="species" reg="burmanicus">burmanicus</tp:taxon-name-part>
            </tp:taxon-name><tp:taxon-authority>(Blanford, 1865)</tp:taxon-authority><xref ref-type="fig" rid="F10">Fig. 10D</xref><tp:nomenclature-citation-list><tp:nomenclature-citation><tp:taxon-name>
                  <tp:taxon-name-part taxon-name-part-type="genus" reg="Streptaxis">Streptaxis</tp:taxon-name-part>
                  <tp:taxon-name-part taxon-name-part-type="species" reg="burmanica">burmanica</tp:taxon-name-part>
                </tp:taxon-name><comment><xref ref-type="bibr" rid="B8">Blanford 1865</xref>: 81, 82. Type locality: Tongoop, Arakan [Toungup, east of Arakan Hills, Thandwe District, Rakhine State, Myanmar].</comment></tp:nomenclature-citation><tp:nomenclature-citation><tp:taxon-name>
                  <tp:taxon-name-part taxon-name-part-type="genus" reg="Streptaxis">Streptaxis</tp:taxon-name-part>
                  <tp:taxon-name-part taxon-name-part-type="species" reg="burmanicus">burmanicus</tp:taxon-name-part>
                </tp:taxon-name><comment>[sic] – <xref ref-type="bibr" rid="B63">Pfeiffer 1868</xref>: 444. <xref ref-type="bibr" rid="B80">Stoliczka 1871</xref>: 163, pl. 7, figs 5–7. <xref ref-type="bibr" rid="B48">Nevill 1878</xref>: 2. <xref ref-type="bibr" rid="B10">Blanford and Godwin-Austen 1908</xref>: 6, fig. 5. <xref ref-type="bibr" rid="B70">Richardson 1988</xref>: 251.</comment></tp:nomenclature-citation><tp:nomenclature-citation><tp:taxon-name>
                  <tp:taxon-name-part taxon-name-part-type="genus" reg="Haploptychius">Haploptychius</tp:taxon-name-part>
                  <tp:taxon-name-part taxon-name-part-type="species" reg="burmanicus">burmanicus</tp:taxon-name-part>
                </tp:taxon-name><comment>– <xref ref-type="bibr" rid="B37">Kobelt 1906</xref>: 145: pl. 57, figs 19, 20, pl. 62, figs 1–3. <xref ref-type="bibr" rid="B70">Richardson 1988</xref>: 213. <xref ref-type="bibr" rid="B69">Ramakrishna et al. 2010</xref>: 190.</comment></tp:nomenclature-citation></tp:nomenclature-citation-list></tp:nomenclature><tp:treatment-sec sec-type="material" id="SECID0E3ECI"><title>Material examined.</title><p><bold><italic>Possible syntype</italic></bold><named-content xmlns:xlink="http://www.w3.org/1999/xlink" content-type="dwc:institutional_code" xlink:title="Natural History Museum, London" xlink:href="http://grbio.org/institution/natural-history-museum-london" xlink:type="simple">NHM</named-content>UK 1906.2.2.199 (2 adults + 1 juvenile; Fig. <xref ref-type="fig" rid="F10">10D</xref>) ex. W.T. Blanford collection from Tongoop, Arakan [Taungup, Rakhine State].</p></tp:treatment-sec><tp:treatment-sec sec-type="description" id="SECID0EPFCI"><title>Description.</title><p>Shell oblique-heliciform, white, and translucent; whorls 6; spire convex with distinct suture. Shell surface glossy with fine transverse ridges that diminish below periphery. Embryonic shell ~ 2½ whorls with smooth surface; following whorls regularly coiled. Shell periphery rounded; last whorl axially deflected. Aperture semi-ovate; peristome continuous; sometimes discontinuous, thin, expanded, and slightly reflected. Apertural dentition with one strong parietal lamella. Umbilicus open and deep (Fig. <xref ref-type="fig" rid="F10">10D</xref>).</p></tp:treatment-sec><tp:treatment-sec sec-type="distribution" id="SECID0EZFCI"><title>Distribution.</title><p><italic><tp:taxon-name><tp:taxon-name-part taxon-name-part-type="genus" reg="Haploptychius">Haploptychius</tp:taxon-name-part><tp:taxon-name-part taxon-name-part-type="species" reg="burmanicus">burmanicus</tp:taxon-name-part></tp:taxon-name></italic> is still known only from the type locality in southern Myanmar (<xref ref-type="bibr" rid="B8">Blanford 1865</xref>). Outside Myanmar, it is also reported from Mizoram in India (<xref ref-type="bibr" rid="B69">Ramakrishna et al. 2010</xref>); however, this record needs to be verified.</p></tp:treatment-sec><tp:treatment-sec sec-type="remarks" id="SECID0ESGCI"><title>Remarks.</title><p>This species highly resembles <italic><tp:taxon-name><tp:taxon-name-part taxon-name-part-type="genus" reg="Haploptychius">H.</tp:taxon-name-part><tp:taxon-name-part taxon-name-part-type="species" reg="blanfordi">blanfordi</tp:taxon-name-part></tp:taxon-name></italic> in shell form, but <italic><tp:taxon-name><tp:taxon-name-part taxon-name-part-type="genus" reg="Haploptychius">H.</tp:taxon-name-part><tp:taxon-name-part taxon-name-part-type="species" reg="burmanicus">burmanicus</tp:taxon-name-part></tp:taxon-name></italic> is more globosely heliciform, with a higher spire and only one parietal lamella. Without anatomical information, the generic placement of this species is still tentative, and we retain this as <xref ref-type="bibr" rid="B10">Blanford and Godwin-Austen (1908)</xref>. In addition, <italic><tp:taxon-name><tp:taxon-name-part taxon-name-part-type="genus" reg="Haploptychius">H.</tp:taxon-name-part><tp:taxon-name-part taxon-name-part-type="species" reg="perlissus">perlissus</tp:taxon-name-part></tp:taxon-name></italic><xref ref-type="bibr" rid="B95">Vermeulen et al. 2019</xref> from Vietnam (<xref ref-type="bibr" rid="B95">Vermeulen et al. 2019</xref>: figs 49–51) can be distinguished from <italic><tp:taxon-name><tp:taxon-name-part taxon-name-part-type="genus" reg="Haploptychius">H.</tp:taxon-name-part><tp:taxon-name-part taxon-name-part-type="species" reg="burmanicus">burmanicus</tp:taxon-name-part></tp:taxon-name></italic> by having an oblique-ovate shell, less extended penultimate whorl from the last whorl, lower to nearly flattened spire, the palatal side is almost straight, basal side rounded, and columellar side broadly rounded, whereas <italic><tp:taxon-name><tp:taxon-name-part taxon-name-part-type="genus" reg="Haploptychius">H.</tp:taxon-name-part><tp:taxon-name-part taxon-name-part-type="species" reg="burmanicus">burmanicus</tp:taxon-name-part></tp:taxon-name></italic> has a higher spire, more compressed shell, and the last whorl is more axially deflected.</p></tp:treatment-sec><tp:treatment-sec><!--Section generated to contain objects referenced in tp:taxon-treatment.--><fig id="F10" position="float" orientation="portrait"><object-id xmlns:xlink="http://www.w3.org/1999/xlink" content-type="doi" xlink:type="simple">10.3897/zookeys.1110.85399.figure10</object-id><object-id xmlns:xlink="http://www.w3.org/1999/xlink" content-type="arpha" xlink:type="simple">90AC3174-9AB8-510A-AFAD-F3C9794934BC</object-id><label>Figure 10.</label><caption><p><bold>A–C</bold><italic><tp:taxon-name><tp:taxon-name-part taxon-name-part-type="genus" reg="Haploptychius">Haploptychius</tp:taxon-name-part><tp:taxon-name-part taxon-name-part-type="species" reg="blanfordi">blanfordi</tp:taxon-name-part></tp:taxon-name></italic><bold>A</bold> syntype <named-content xmlns:xlink="http://www.w3.org/1999/xlink" content-type="dwc:institutional_code" xlink:title="Natural History Museum, London" xlink:href="http://grbio.org/institution/natural-history-museum-london" xlink:type="simple">NHM</named-content>UK 1888.12.4.777–779 from Pegu with apertural dentition <bold>B</bold> specimen <named-content xmlns:xlink="http://www.w3.org/1999/xlink" content-type="dwc:institutional_code" xlink:title="Natural History Museum, London" xlink:href="http://grbio.org/institution/natural-history-museum-london" xlink:type="simple">NHM</named-content>UK 1906.2.2.338 from Akouktoung, Pegu <bold>C</bold> specimen <named-content xmlns:xlink="http://www.w3.org/1999/xlink" content-type="dwc:institutional_code" xlink:title="Natural History Museum, London" xlink:href="http://grbio.org/institution/natural-history-museum-london" xlink:type="simple">NHM</named-content>UK 1909.3.15.71 from Pegu <bold>D</bold><italic><tp:taxon-name><tp:taxon-name-part taxon-name-part-type="genus" reg="Haploptychius">Haploptychius</tp:taxon-name-part><tp:taxon-name-part taxon-name-part-type="species" reg="burmanicus">burmanicus</tp:taxon-name-part></tp:taxon-name></italic>, syntype <named-content xmlns:xlink="http://www.w3.org/1999/xlink" content-type="dwc:institutional_code" xlink:title="Natural History Museum, London" xlink:href="http://grbio.org/institution/natural-history-museum-london" xlink:type="simple">NHM</named-content>UK 1906.2.2.199 from Tongoop, Arakan with apertural dentition.</p></caption><graphic xmlns:xlink="http://www.w3.org/1999/xlink" xlink:href="zookeys-1110-039_article-85399__-g010.jpg" position="float" orientation="portrait" xlink:type="simple" id="oo_710475.jpg"><uri content-type="original_file" xlink:type="simple">https://binary.pensoft.net/fig/710475</uri></graphic></fig></tp:treatment-sec><ref-list><ref id="B8"><mixed-citation xmlns:xlink="http://www.w3.org/1999/xlink" xlink:type="simple"><person-group><name name-style="western"><surname>Blanford</surname><given-names>WT</given-names></name></person-group> (<year>1865</year>) Contributions to Indian Malacology. Journal of the Asiatic Society of Bengal 34: 81, 82.</mixed-citation></ref><ref id="B63"><mixed-citation xmlns:xlink="http://www.w3.org/1999/xlink" xlink:type="simple"><person-group><name name-style="western"><surname>Pfeiffer</surname><given-names>L</given-names></name></person-group> (<year>1868</year>) Monographia Heliceorum Viventium (Volume 5). Backhaus FA, Lipsiae, 565.</mixed-citation></ref><ref id="B80"><mixed-citation xmlns:xlink="http://www.w3.org/1999/xlink" xlink:type="simple"><person-group><name name-style="western"><surname>Stoliczka</surname><given-names>F</given-names></name></person-group> (<year>1871</year>) <article-title>Notes on the terrestrial <tp:taxon-name><tp:taxon-name-part taxon-name-part-type="phylum">Mollusca</tp:taxon-name-part></tp:taxon-name> from the neighbourhood of Moulmein, with descriptions of new species.</article-title><source>Journal of the Asiatic Society of Bengal</source><volume>40</volume>: <fpage>143</fpage>–<lpage>177</lpage>.</mixed-citation></ref><ref id="B48"><mixed-citation xmlns:xlink="http://www.w3.org/1999/xlink" xlink:type="simple"><person-group><name name-style="western"><surname>Nevill</surname><given-names>G</given-names></name></person-group> (<year>1878</year>) <source>Hand list of <tp:taxon-name><tp:taxon-name-part taxon-name-part-type="phylum">Mollusca</tp:taxon-name-part></tp:taxon-name> in the Indian Museum, Calcutta. Part I. <tp:taxon-name><tp:taxon-name-part taxon-name-part-type="class">Gastropoda</tp:taxon-name-part></tp:taxon-name>. <tp:taxon-name><tp:taxon-name-part taxon-name-part-type="infraclass">Pulmonata</tp:taxon-name-part></tp:taxon-name> and <tp:taxon-name><tp:taxon-name-part taxon-name-part-type="subclass">Prosobranchia</tp:taxon-name-part></tp:taxon-name>-Neurobranchia.</source><publisher-name>Indian Museum</publisher-name>, <publisher-loc>Calcutta</publisher-loc>, <size units="page">338 pp</size>. <ext-link xlink:type="simple" ext-link-type="doi" xlink:href="10.5962/bhl.title.11957">https://doi.org/10.5962/bhl.title.11957</ext-link></mixed-citation></ref><ref id="B10"><mixed-citation xmlns:xlink="http://www.w3.org/1999/xlink" xlink:type="simple"><person-group><name name-style="western"><surname>Blanford</surname><given-names>WT</given-names></name><name name-style="western"><surname>Godwin-Austen</surname><given-names>HH</given-names></name></person-group> (<year>1908</year>) <source>The Fauna of British India, Including Ceylon and Burma. <tp:taxon-name><tp:taxon-name-part taxon-name-part-type="phylum">Mollusca</tp:taxon-name-part></tp:taxon-name>. <tp:taxon-name><tp:taxon-name-part taxon-name-part-type="family">Testacellidae</tp:taxon-name-part></tp:taxon-name> and <tp:taxon-name><tp:taxon-name-part taxon-name-part-type="family">Zonitidae</tp:taxon-name-part></tp:taxon-name>.</source><publisher-name>Taylor and Francis</publisher-name>, <publisher-loc>London</publisher-loc>, <size units="page">311 pp</size>. <ext-link xlink:type="simple" ext-link-type="doi" xlink:href="10.5962/bhl.title.13103">https://doi.org/10.5962/bhl.title.13103</ext-link></mixed-citation></ref><ref id="B70"><mixed-citation xmlns:xlink="http://www.w3.org/1999/xlink" xlink:type="simple"><person-group><name name-style="western"><surname>Richardson</surname><given-names>L</given-names></name></person-group> (<year>1988</year>) <article-title><tp:taxon-name><tp:taxon-name-part taxon-name-part-type="superfamily">Streptaxacea</tp:taxon-name-part></tp:taxon-name>: Catalog of species, Part I, <tp:taxon-name><tp:taxon-name-part taxon-name-part-type="family">Streptaxidae</tp:taxon-name-part></tp:taxon-name>.</article-title><source>Tryonia</source><volume>16</volume>: <fpage>1</fpage>–<lpage>326</lpage>.</mixed-citation></ref><ref id="B37"><mixed-citation xmlns:xlink="http://www.w3.org/1999/xlink" xlink:type="simple"><person-group><name name-style="western"><surname>Kobelt</surname><given-names>W</given-names></name></person-group> (<year>1905</year> 1906 [1905–1906]) Die Raublungenschnecken (<tp:taxon-name><tp:taxon-name-part taxon-name-part-type="class">Agnatha</tp:taxon-name-part></tp:taxon-name>). Zweite Abtheilung: <tp:taxon-name><tp:taxon-name-part taxon-name-part-type="family">Streptaxidae</tp:taxon-name-part></tp:taxon-name> und <tp:taxon-name><tp:taxon-name-part taxon-name-part-type="family">Daudebardiidae</tp:taxon-name-part></tp:taxon-name>. Systematisches Conchylien-Cabinet von Martini und Chemnitz 1(12b) (2): 1–211 pls42–71 [pp. 1–96 pls 42–59 (1905) ; 97–211, pls 60–71 (1906)].</mixed-citation></ref><ref id="B69"><mixed-citation xmlns:xlink="http://www.w3.org/1999/xlink" xlink:type="simple"><person-group><name name-style="western"><surname>Ramakrishna</surname><given-names>Mitra SC</given-names></name><name name-style="western"><surname>Dey</surname><given-names>A</given-names></name></person-group> (<year>2010</year>) <article-title>Annotated checklist of Indian land molluscs.</article-title><source>Zoological Survey of India, Occasional Paper</source><volume>306</volume>: <fpage>1</fpage>–<lpage>359</lpage>.</mixed-citation></ref><ref id="B95"><mixed-citation xmlns:xlink="http://www.w3.org/1999/xlink" xlink:type="simple"><person-group><name name-style="western"><surname>Vermeulen</surname><given-names>JJ</given-names></name><name name-style="western"><surname>Luu</surname><given-names>HT</given-names></name><name name-style="western"><surname>Theary</surname><given-names>K</given-names></name><name name-style="western"><surname>Anker</surname><given-names>K</given-names></name></person-group> (<year>2019</year>) <article-title>New species of land snails (<tp:taxon-name><tp:taxon-name-part taxon-name-part-type="phylum">Mollusca</tp:taxon-name-part></tp:taxon-name>: <tp:taxon-name><tp:taxon-name-part taxon-name-part-type="class">Gastropoda</tp:taxon-name-part></tp:taxon-name>: <tp:taxon-name><tp:taxon-name-part taxon-name-part-type="subclass">Caenogastropoda</tp:taxon-name-part></tp:taxon-name> and <tp:taxon-name><tp:taxon-name-part taxon-name-part-type="infraclass">Pulmonata</tp:taxon-name-part></tp:taxon-name>) of the Mekong Delta Limestone Hills (Cambodia, Vietnam).</article-title><source>Folia Malacologica</source><volume>27</volume>(<issue>1</issue>): <fpage>7</fpage>–<lpage>41</lpage>. <ext-link xlink:type="simple" ext-link-type="doi" xlink:href="10.12657/folmal.027.001">https://doi.org/10.12657/folmal.027.001</ext-link></mixed-citation></ref></ref-list></tp:taxon-treatment>
