# Supplementary material for: ﻿Revision of the carnivorous land snail family Streptaxidae (Stylommatophora, Achatinina) in Myanmar, with description of four new species
Source: Zookeys. 2022 Jul 4;1110:39–102. doi: 10.3897/zookeys.1110.85399 (PMC9848723; doi:10.3897/zookeys.1110.85399)
Supplement: XML Treatment for Haploptychius tenasserimicus [file zookeys.1110.85399-treatment17.xml]

<!DOCTYPE tp:taxon-treatment
  PUBLIC "-//TaxonX//DTD Taxonomic Treatment Publishing DTD v0 20100105//EN" "tax-treatment-NSO.dtd">
<tp:taxon-treatment xmlns:tp="http://www.plazi.org/taxpub"><tp:treatment-meta><kwd-group><label>Taxon classification</label><kwd>
                <named-content content-type="kingdom">Animalia</named-content>
              </kwd><kwd>
                <named-content content-type="order">Stylommatophora</named-content>
              </kwd><kwd>
                <named-content content-type="family">Streptaxidae</named-content>
              </kwd></kwd-group><mixed-citation publication-type="journal"><person-group><name><surname>Sian Man</surname><given-names>Nem</given-names></name><name><surname>Siriboon</surname><given-names>Thanit</given-names></name><name><surname>Lin</surname><given-names>Aung</given-names></name><name><surname>Sutcharit</surname><given-names>Chirasak</given-names></name><name><surname>Panha</surname><given-names>Somsak</given-names></name></person-group><article-title>﻿Revision of the carnivorous land snail family <tp:taxon-name><tp:taxon-name-part taxon-name-part-type="family">Streptaxidae</tp:taxon-name-part></tp:taxon-name> (<tp:taxon-name><tp:taxon-name-part taxon-name-part-type="order">Stylommatophora</tp:taxon-name-part></tp:taxon-name>, <tp:taxon-name><tp:taxon-name-part taxon-name-part-type="suborder">Achatinina</tp:taxon-name-part></tp:taxon-name>) in Myanmar, with description of four new species</article-title><source>Zookeys</source><day>04</day><month>07</month><year>2022</year><volume>1110</volume><fpage>39</fpage><lpage>102</lpage><pub-id pub-id-type="doi">10.3897/zookeys.1110.85399</pub-id></mixed-citation></tp:treatment-meta><tp:nomenclature><label>﻿</label><tp:taxon-name>
              <object-id xmlns:xlink="http://www.w3.org/1999/xlink" content-type="arpha" xlink:type="simple">F83B2BF8-FE13-5A3E-AA97-39FABE8795F2</object-id>
              <tp:taxon-name-part taxon-name-part-type="genus" reg="Haploptychius">Haploptychius</tp:taxon-name-part>
              <tp:taxon-name-part taxon-name-part-type="species" reg="tenasserimicus">tenasserimicus</tp:taxon-name-part>
              <object-id xmlns:xlink="http://www.w3.org/1999/xlink" content-type="zoobank" xlink:type="simple">https://zoobank.org/2391DEBA-7A84-4520-AF32-7BEB712C45EB</object-id>
            </tp:taxon-name><tp:taxon-authority>Man &amp; Panha</tp:taxon-authority><tp:taxon-status xmlns:xlink="http://www.w3.org/1999/xlink" xlink:type="simple">sp. nov.</tp:taxon-status><xref ref-type="fig" rid="F13">Fig. 13A–C</xref></tp:nomenclature><tp:treatment-sec sec-type="type material" id="SECID0EX4CI"><title>Type material.</title><p><bold><italic>Holotype</italic></bold><named-content xmlns:xlink="http://www.w3.org/1999/xlink" content-type="dwc:institutional_code" xlink:title="Chulalongkorn University Museum of Zoology" xlink:href="http://grbio.org/institution/chulalongkorn-university-museum-natural-history" xlink:type="simple">CUMZ</named-content> 13011 (Fig. <xref ref-type="fig" rid="F13">13A</xref>). Measurements: shell height 4.5 mm, shell width 8.6 mm, and 6 whorls. <bold><italic>Paratypes</italic></bold><named-content xmlns:xlink="http://www.w3.org/1999/xlink" content-type="dwc:institutional_code" xlink:title="Chulalongkorn University Museum of Zoology" xlink:href="http://grbio.org/institution/chulalongkorn-university-museum-natural-history" xlink:type="simple">CUMZ</named-content> 13012 (5 shells; Fig. <xref ref-type="fig" rid="F13">13B, C</xref>), <named-content xmlns:xlink="http://www.w3.org/1999/xlink" content-type="dwc:institutional_code" xlink:title="Natural History Museum, London" xlink:href="http://grbio.org/institution/natural-history-museum-london" xlink:type="simple">NHM</named-content>UK (2 shells).</p><fig id="F13" position="float" orientation="portrait"><object-id xmlns:xlink="http://www.w3.org/1999/xlink" content-type="doi" xlink:type="simple">10.3897/zookeys.1110.85399.figure13</object-id><object-id xmlns:xlink="http://www.w3.org/1999/xlink" content-type="arpha" xlink:type="simple">CFE36E2A-8F08-5BB3-8CD2-D2B0A2803876</object-id><label>Figure 13.</label><caption><p><bold>A–C</bold><italic><tp:taxon-name><tp:taxon-name-part taxon-name-part-type="genus" reg="Haploptychius">Haploptychius</tp:taxon-name-part><tp:taxon-name-part taxon-name-part-type="species" reg="tenasserimicus">tenasserimicus</tp:taxon-name-part></tp:taxon-name></italic> sp. nov. <bold>A</bold> holotype <named-content xmlns:xlink="http://www.w3.org/1999/xlink" content-type="dwc:institutional_code" xlink:title="Chulalongkorn University Museum of Zoology" xlink:href="http://grbio.org/institution/chulalongkorn-university-museum-natural-history" xlink:type="simple">CUMZ</named-content> 13011 with apertural dentition <bold>B, C</bold> paratypes <named-content xmlns:xlink="http://www.w3.org/1999/xlink" content-type="dwc:institutional_code" xlink:title="Chulalongkorn University Museum of Zoology" xlink:href="http://grbio.org/institution/chulalongkorn-university-museum-natural-history" xlink:type="simple">CUMZ</named-content> 13012 from the type locality <bold>D</bold><italic><tp:taxon-name><tp:taxon-name-part taxon-name-part-type="genus" reg="Haploptychius">Haploptychius</tp:taxon-name-part><tp:taxon-name-part taxon-name-part-type="species" reg="heliakosus">heliakosus</tp:taxon-name-part></tp:taxon-name></italic> sp. nov. holotype <named-content xmlns:xlink="http://www.w3.org/1999/xlink" content-type="dwc:institutional_code" xlink:title="Chulalongkorn University Museum of Zoology" xlink:href="http://grbio.org/institution/chulalongkorn-university-museum-natural-history" xlink:type="simple">CUMZ</named-content> 13013 with apertural dentition.</p></caption><graphic xmlns:xlink="http://www.w3.org/1999/xlink" xlink:href="zookeys-1110-039_article-85399__-g013.jpg" position="float" orientation="portrait" xlink:type="simple" id="oo_710478.jpg"><uri content-type="original_file" xlink:type="simple">https://binary.pensoft.net/fig/710478</uri></graphic></fig></tp:treatment-sec><tp:treatment-sec sec-type="type locality" id="SECID0EQADI"><title>Type locality.</title><p>This new species was found from the limestone karsts near Lampane Village, Tanintharyi Region, Myanmar (<named-content xmlns:xlink="http://www.w3.org/1999/xlink" content-type="dwc:verbatimCoordinates" xlink:type="simple"><named-content content-type="geo-json" specific-use="{&#34;type&#34;:&#34;Point&#34;,&#34;coordinates&#34;:[99.225028,11.671694]}" id="NCID0EZADI" xlink:type="simple">11°40'18.1"N, 99°13'30.1"E</named-content></named-content>).</p></tp:treatment-sec><tp:treatment-sec sec-type="etymology" id="SECID0E5ADI"><title>Etymology.</title><p>The specific name <italic>tenasserimicus</italic> refers to the type locality of this new species located on the Tenasserim Mountain Range, which forms the backbone of Indochina.</p></tp:treatment-sec><tp:treatment-sec sec-type="diagnosis" id="SECID0EGBDI"><title>Diagnosis.</title><p>This species is distinguishable by its small size, angular penultimate whorl, low convex spire, and aperture that elongates and grows almost horizontally. <italic><tp:taxon-name><tp:taxon-name-part taxon-name-part-type="genus" reg="Haploptychius">Haploptychius</tp:taxon-name-part><tp:taxon-name-part taxon-name-part-type="species" reg="tenasserimicus">tenasserimicus</tp:taxon-name-part></tp:taxon-name></italic> sp. nov. differs from <italic><tp:taxon-name><tp:taxon-name-part taxon-name-part-type="genus" reg="Haploptychius">H.</tp:taxon-name-part><tp:taxon-name-part taxon-name-part-type="species" reg="burmanicus">burmanicus</tp:taxon-name-part></tp:taxon-name></italic> and <italic><tp:taxon-name><tp:taxon-name-part taxon-name-part-type="genus" reg="Haploptychius">H.</tp:taxon-name-part><tp:taxon-name-part taxon-name-part-type="species" reg="blanfordi">blanfordi</tp:taxon-name-part></tp:taxon-name></italic> species by having oblique-ovate shells, prominent transverse ridges, higher spire, rounded penultimate whorl, and less deflected last whorl. This new species also differs from <italic><tp:taxon-name><tp:taxon-name-part taxon-name-part-type="genus" reg="Haploptychius">H.</tp:taxon-name-part><tp:taxon-name-part taxon-name-part-type="species" reg="blaisei">blaisei</tp:taxon-name-part></tp:taxon-name></italic> (Dautzenberg &amp; Fischer, 1905) from Laos and Vietnam by having a relatively smaller shell (width ~ 8 mm), nearly flattened spire, angular penultimate whorl and rounded last whorl. In contrast, <italic><tp:taxon-name><tp:taxon-name-part taxon-name-part-type="genus" reg="Haploptychius">H.</tp:taxon-name-part><tp:taxon-name-part taxon-name-part-type="species" reg="blaisei">blaisei</tp:taxon-name-part></tp:taxon-name></italic> possesses a relatively larger shell (width ~ 10 mm), higher spire, rounded penultimate whorl, and compressed last whorl. In addition, <italic><tp:taxon-name><tp:taxon-name-part taxon-name-part-type="genus" reg="Haploptychius">H.</tp:taxon-name-part><tp:taxon-name-part taxon-name-part-type="species" reg="tenasserimicus">tenasserimicus</tp:taxon-name-part></tp:taxon-name></italic> sp. nov. can be distinguished from <italic><tp:taxon-name><tp:taxon-name-part taxon-name-part-type="genus" reg="Haplotychius">H.</tp:taxon-name-part><tp:taxon-name-part taxon-name-part-type="species" reg="dorri">dorri</tp:taxon-name-part></tp:taxon-name></italic> (Dautzenberg, 1894) from Vietnam (see <xref ref-type="bibr" rid="B35">Inkhavilay et al. 2016</xref>) by having a more depressed and larger shell (width ~ 8 mm), angular penultimate whorl, aperture longer and more axially deflected last whorl. <italic><tp:taxon-name><tp:taxon-name-part taxon-name-part-type="genus" reg="Haplotychius">Haplotychius</tp:taxon-name-part><tp:taxon-name-part taxon-name-part-type="species" reg="dorri">dorri</tp:taxon-name-part></tp:taxon-name></italic> exhibits a depressed and smaller shell (width ~ 5 mm), smooth shell surface, rounded penultimate whorl, shorter aperture and last whorl less axially deflected from the vertical axis.</p></tp:treatment-sec><tp:treatment-sec sec-type="description" id="SECID0EIEDI"><title>Description.</title><p>Shell sub-oblique heliciform, white and translucent; whorls 6; spire low convex with distinct suture. Shell surface glossy with fine transverse ridges that diminish below periphery; varices present. Embryonic shell ~ 2½ whorls with smooth surface; following whorls regularly coiled. Shell periphery angular; last whorl axially deflected. Aperture semi-ovate; peristome discontinuous, expanded and slightly reflected. Apertural dentition with one parietal lamella. Umbilicus open and shallow (Fig. <xref ref-type="fig" rid="F13">13A–C</xref>).</p></tp:treatment-sec><tp:treatment-sec sec-type="distribution" id="SECID0ESEDI"><title>Distribution.</title><p>This species was only collected from the type locality; limestone hills in primary forest in the Tanintharyi Region, Myanmar.</p></tp:treatment-sec><tp:treatment-sec sec-type="remarks" id="SECID0EXEDI"><title>Remarks.</title><p>The genitalia information is not known.</p></tp:treatment-sec><ref-list><ref id="B35"><mixed-citation xmlns:xlink="http://www.w3.org/1999/xlink" xlink:type="simple"><person-group><name name-style="western"><surname>Inkhavilay</surname><given-names>K</given-names></name><name name-style="western"><surname>Siriboon</surname><given-names>T</given-names></name><name name-style="western"><surname>Sutcharit</surname><given-names>C</given-names></name><name name-style="western"><surname>Rowson</surname><given-names>B</given-names></name><name name-style="western"><surname>Panha</surname><given-names>S</given-names></name></person-group> (<year>2016</year>) <article-title>The first revision of the carnivorous land snail family <tp:taxon-name><tp:taxon-name-part taxon-name-part-type="family">Streptaxidae</tp:taxon-name-part></tp:taxon-name> in Laos, with description of three new species (<tp:taxon-name><tp:taxon-name-part taxon-name-part-type="infraclass">Pulmonata</tp:taxon-name-part></tp:taxon-name>, <tp:taxon-name><tp:taxon-name-part taxon-name-part-type="order">Stylommatophora</tp:taxon-name-part></tp:taxon-name>, <tp:taxon-name><tp:taxon-name-part taxon-name-part-type="family">Streptaxidae</tp:taxon-name-part></tp:taxon-name>).</article-title><source>ZooKeys</source><volume>589</volume>: <fpage>23</fpage>–<lpage>53</lpage>. <ext-link xlink:type="simple" ext-link-type="doi" xlink:href="10.3897/zookeys.589.7933">https://doi.org/10.3897/zookeys.589.7933</ext-link></mixed-citation></ref></ref-list></tp:taxon-treatment>
