# Supplementary material for: ﻿Revision of the carnivorous land snail family Streptaxidae (Stylommatophora, Achatinina) in Myanmar, with description of four new species
Source: Zookeys. 2022 Jul 4;1110:39–102. doi: 10.3897/zookeys.1110.85399 (PMC9848723; doi:10.3897/zookeys.1110.85399)
Supplement: XML Treatment for Haploptychius heliakosus [file zookeys.1110.85399-treatment18.xml]

<!DOCTYPE tp:taxon-treatment
  PUBLIC "-//TaxonX//DTD Taxonomic Treatment Publishing DTD v0 20100105//EN" "tax-treatment-NSO.dtd">
<tp:taxon-treatment xmlns:tp="http://www.plazi.org/taxpub"><tp:treatment-meta><kwd-group><label>Taxon classification</label><kwd>
                <named-content content-type="kingdom">Animalia</named-content>
              </kwd><kwd>
                <named-content content-type="order">Stylommatophora</named-content>
              </kwd><kwd>
                <named-content content-type="family">Streptaxidae</named-content>
              </kwd></kwd-group><mixed-citation publication-type="journal"><person-group><name><surname>Sian Man</surname><given-names>Nem</given-names></name><name><surname>Siriboon</surname><given-names>Thanit</given-names></name><name><surname>Lin</surname><given-names>Aung</given-names></name><name><surname>Sutcharit</surname><given-names>Chirasak</given-names></name><name><surname>Panha</surname><given-names>Somsak</given-names></name></person-group><article-title>﻿Revision of the carnivorous land snail family <tp:taxon-name><tp:taxon-name-part taxon-name-part-type="family">Streptaxidae</tp:taxon-name-part></tp:taxon-name> (<tp:taxon-name><tp:taxon-name-part taxon-name-part-type="order">Stylommatophora</tp:taxon-name-part></tp:taxon-name>, <tp:taxon-name><tp:taxon-name-part taxon-name-part-type="suborder">Achatinina</tp:taxon-name-part></tp:taxon-name>) in Myanmar, with description of four new species</article-title><source>Zookeys</source><day>04</day><month>07</month><year>2022</year><volume>1110</volume><fpage>39</fpage><lpage>102</lpage><pub-id pub-id-type="doi">10.3897/zookeys.1110.85399</pub-id></mixed-citation></tp:treatment-meta><tp:nomenclature><label>﻿</label><tp:taxon-name>
              <object-id xmlns:xlink="http://www.w3.org/1999/xlink" content-type="arpha" xlink:type="simple">F965BA42-B7AA-51CD-9194-423104FA8103</object-id>
              <tp:taxon-name-part taxon-name-part-type="genus" reg="Haploptychius">Haploptychius</tp:taxon-name-part>
              <tp:taxon-name-part taxon-name-part-type="species" reg="heliakosus">heliakosus</tp:taxon-name-part>
              <object-id xmlns:xlink="http://www.w3.org/1999/xlink" content-type="zoobank" xlink:type="simple">https://zoobank.org/2ED29774-4354-40B7-AC84-8C74CE43AE3E</object-id>
            </tp:taxon-name><tp:taxon-authority>Man &amp; Panha</tp:taxon-authority><tp:taxon-status xmlns:xlink="http://www.w3.org/1999/xlink" xlink:type="simple">sp. nov.</tp:taxon-status><xref ref-type="fig" rid="F2">Figs 2C</xref><xref ref-type="fig" rid="F13">, 13D</xref><xref ref-type="fig" rid="F14">, 14A, B</xref><xref ref-type="fig" rid="F15">, 15</xref><xref ref-type="fig" rid="F16">, 16</xref><xref ref-type="fig" rid="F24">, 24C</xref></tp:nomenclature><tp:treatment-sec sec-type="type material" id="SECID0E5GDI"><title>Type material.</title><p><bold><italic>Holotype</italic></bold><named-content xmlns:xlink="http://www.w3.org/1999/xlink" content-type="dwc:institutional_code" xlink:title="Chulalongkorn University Museum of Zoology" xlink:href="http://grbio.org/institution/chulalongkorn-university-museum-natural-history" xlink:type="simple">CUMZ</named-content> 13013 (Fig. <xref ref-type="fig" rid="F13">13D</xref>). Measurements: shell height 9.0 mm, shell width 10.2 mm, and 7 whorls. <bold><italic>Paratypes</italic></bold><named-content xmlns:xlink="http://www.w3.org/1999/xlink" content-type="dwc:institutional_code" xlink:title="Chulalongkorn University Museum of Zoology" xlink:href="http://grbio.org/institution/chulalongkorn-university-museum-natural-history" xlink:type="simple">CUMZ</named-content> 13014 (24 shells; Fig. <xref ref-type="fig" rid="F14">14A</xref>), <named-content xmlns:xlink="http://www.w3.org/1999/xlink" content-type="dwc:institutional_code" xlink:title="Chulalongkorn University Museum of Zoology" xlink:href="http://grbio.org/institution/chulalongkorn-university-museum-natural-history" xlink:type="simple">CUMZ</named-content> 13015 (15 specimens in ethanol), <named-content xmlns:xlink="http://www.w3.org/1999/xlink" content-type="dwc:institutional_code" xlink:title="Natural History Museum, London" xlink:href="http://grbio.org/institution/natural-history-museum-london" xlink:type="simple">NHM</named-content>UK (2 shells).</p><fig id="F14" position="float" orientation="portrait"><object-id xmlns:xlink="http://www.w3.org/1999/xlink" content-type="doi" xlink:type="simple">10.3897/zookeys.1110.85399.figure14</object-id><object-id xmlns:xlink="http://www.w3.org/1999/xlink" content-type="arpha" xlink:type="simple">241BE7BA-BECB-51D4-A27B-6F73C260EE4F</object-id><label>Figure 14.</label><caption><p><bold>A, B</bold><italic><tp:taxon-name><tp:taxon-name-part taxon-name-part-type="genus" reg="Haploptychius">Haploptychius</tp:taxon-name-part><tp:taxon-name-part taxon-name-part-type="species" reg="heliakosus">heliakosus</tp:taxon-name-part></tp:taxon-name></italic> sp. nov. <bold>A</bold> paratype <named-content xmlns:xlink="http://www.w3.org/1999/xlink" content-type="dwc:institutional_code" xlink:title="Chulalongkorn University Museum of Zoology" xlink:href="http://grbio.org/institution/chulalongkorn-university-museum-natural-history" xlink:type="simple">CUMZ</named-content> 13014 from the type locality and <bold>B</bold> specimen <named-content xmlns:xlink="http://www.w3.org/1999/xlink" content-type="dwc:institutional_code" xlink:title="Chulalongkorn University Museum of Zoology" xlink:href="http://grbio.org/institution/chulalongkorn-university-museum-natural-history" xlink:type="simple">CUMZ</named-content> 13016 from Kyonknow Cave, Hpa-an, Kayin State <bold>C–E</bold><italic><tp:taxon-name><tp:taxon-name-part taxon-name-part-type="genus" reg="Haploptychius">Haploptychius</tp:taxon-name-part><tp:taxon-name-part taxon-name-part-type="species" reg="karenorum">karenorum</tp:taxon-name-part></tp:taxon-name></italic> sp. nov. <bold>C</bold> holotype <named-content xmlns:xlink="http://www.w3.org/1999/xlink" content-type="dwc:institutional_code" xlink:title="Chulalongkorn University Museum of Zoology" xlink:href="http://grbio.org/institution/chulalongkorn-university-museum-natural-history" xlink:type="simple">CUMZ</named-content> 13017 with apertural dentition <bold>D</bold> paratype <named-content xmlns:xlink="http://www.w3.org/1999/xlink" content-type="dwc:institutional_code" xlink:title="Chulalongkorn University Museum of Zoology" xlink:href="http://grbio.org/institution/chulalongkorn-university-museum-natural-history" xlink:type="simple">CUMZ</named-content> 13018 from the type locality and <bold>E</bold> specimen <named-content xmlns:xlink="http://www.w3.org/1999/xlink" content-type="dwc:institutional_code" xlink:title="Chulalongkorn University Museum of Zoology" xlink:href="http://grbio.org/institution/chulalongkorn-university-museum-natural-history" xlink:type="simple">CUMZ</named-content> 13019 from Taung Lay Cave, Hpa-an, Kayin State.</p></caption><graphic xmlns:xlink="http://www.w3.org/1999/xlink" xlink:href="zookeys-1110-039_article-85399__-g014.jpg" position="float" orientation="portrait" xlink:type="simple" id="oo_710479.jpg"><uri content-type="original_file" xlink:type="simple">https://binary.pensoft.net/fig/710479</uri></graphic></fig></tp:treatment-sec><tp:treatment-sec sec-type="type locality" id="SECID0EJKDI"><title>Type locality.</title><p>Bardai Mountain, Hpa-an Township, Hpa-an District, Kayin State, Myanmar (<named-content xmlns:xlink="http://www.w3.org/1999/xlink" content-type="dwc:verbatimCoordinates" xlink:type="simple"><named-content content-type="geo-json" specific-use="{&#34;type&#34;:&#34;Point&#34;,&#34;coordinates&#34;:[97.696667,16.997222]}" id="NCID0ESKDI" xlink:type="simple">16°59'50"N, 97°41'48"E</named-content></named-content>).</p></tp:treatment-sec><tp:treatment-sec sec-type="material" id="SECID0EXKDI"><title>Other material examined.</title><p>Kyonknow Cave, Hpa-an Township, Hpa-an District, Kayin State, Myanmar (<named-content xmlns:xlink="http://www.w3.org/1999/xlink" content-type="dwc:verbatimCoordinates" xlink:type="simple"><named-content content-type="geo-json" specific-use="{&#34;type&#34;:&#34;Point&#34;,&#34;coordinates&#34;:[97.695028,17.016694]}" id="NCID0EALDI" xlink:type="simple">17°01'00.1"N, 97°41'42.1"E</named-content></named-content>): <named-content xmlns:xlink="http://www.w3.org/1999/xlink" content-type="dwc:institutional_code" xlink:title="Chulalongkorn University Museum of Zoology" xlink:href="http://grbio.org/institution/chulalongkorn-university-museum-natural-history" xlink:type="simple">CUMZ</named-content> 13016 (7 shells; Fig. <xref ref-type="fig" rid="F14">14B</xref>).</p></tp:treatment-sec><tp:treatment-sec sec-type="diagnosis" id="SECID0ENLDI"><title>Diagnosis.</title><p><italic><tp:taxon-name><tp:taxon-name-part taxon-name-part-type="genus" reg="Haplotychius">Haplotychius</tp:taxon-name-part><tp:taxon-name-part taxon-name-part-type="species" reg="heliakosus">heliakosus</tp:taxon-name-part></tp:taxon-name></italic> sp. nov. differs from <italic><tp:taxon-name><tp:taxon-name-part taxon-name-part-type="genus" reg="Haploptychius">H.</tp:taxon-name-part><tp:taxon-name-part taxon-name-part-type="species" reg="bombax">bombax</tp:taxon-name-part></tp:taxon-name></italic> by having a deeper suture, higher spire, rounded penultimate whorl, and subquadrangular aperture. In contrast, <italic><tp:taxon-name><tp:taxon-name-part taxon-name-part-type="genus" reg="Haploptychius">H.</tp:taxon-name-part><tp:taxon-name-part taxon-name-part-type="species" reg="bombax">bombax</tp:taxon-name-part></tp:taxon-name></italic> possesses a relatively shallower suture, lower spire, angular penultimate whorl, and semi-ovate aperture. <italic><tp:taxon-name><tp:taxon-name-part taxon-name-part-type="genus" reg="Haplotychius">Haplotychius</tp:taxon-name-part><tp:taxon-name-part taxon-name-part-type="species" reg="heliakosus">heliakosus</tp:taxon-name-part></tp:taxon-name></italic> sp. nov. also differs from <italic><tp:taxon-name><tp:taxon-name-part taxon-name-part-type="genus" reg="Haploptychius">H.</tp:taxon-name-part><tp:taxon-name-part taxon-name-part-type="species" reg="burmanicus">burmanicus</tp:taxon-name-part></tp:taxon-name></italic> and <italic><tp:taxon-name><tp:taxon-name-part taxon-name-part-type="genus" reg="Haploptychius">H.</tp:taxon-name-part><tp:taxon-name-part taxon-name-part-type="species" reg="blanfordi">blanfordi</tp:taxon-name-part></tp:taxon-name></italic> by having an oblique ovate shell, higher spire, and less axially deflected last whorl. In contrast, the two latter species exhibit a depressed heliciform shell and lower spire, and more axially deflected last whorl. Although <italic><tp:taxon-name><tp:taxon-name-part taxon-name-part-type="genus" reg="Haploptychius">H.</tp:taxon-name-part><tp:taxon-name-part taxon-name-part-type="species" reg="heliakosus">heliakosus</tp:taxon-name-part></tp:taxon-name></italic> sp. nov. has a shell similar to <italic><tp:taxon-name><tp:taxon-name-part taxon-name-part-type="genus" reg="Haploptychius">H.</tp:taxon-name-part><tp:taxon-name-part taxon-name-part-type="species" reg="pellucens">pellucens</tp:taxon-name-part></tp:taxon-name></italic> from Laos, this new species has a less axially reflected last whorl, subquadrangular aperture, and more ridges on the shell surface. Additionally, the genitalia of <italic><tp:taxon-name><tp:taxon-name-part taxon-name-part-type="genus" reg="Haploptychius">H.</tp:taxon-name-part><tp:taxon-name-part taxon-name-part-type="species" reg="heliakosus">heliakosus</tp:taxon-name-part></tp:taxon-name></italic> sp. nov. has a thickened penial sheath covering almost the entire penis, and short and stout penial hooks on papillae, while <italic><tp:taxon-name><tp:taxon-name-part taxon-name-part-type="genus" reg="Haploptychius">H.</tp:taxon-name-part><tp:taxon-name-part taxon-name-part-type="species" reg="pellucens">pellucens</tp:taxon-name-part></tp:taxon-name></italic> has a thin penial sheath covering ~ 1/2 of the penis, and long and slender penial hooks without papillae. This new species differs from <italic><tp:taxon-name><tp:taxon-name-part taxon-name-part-type="genus" reg="Carinartemis">C.</tp:taxon-name-part><tp:taxon-name-part taxon-name-part-type="species" reg="exacutus">exacutus</tp:taxon-name-part></tp:taxon-name></italic> (Gould, 1856) by having penial sheath retractor muscle originating <abbrev xmlns:xlink="http://www.w3.org/1999/xlink" xlink:title="atrium" id="ABBRID0EMPDI" xlink:type="simple">at</abbrev> atrium, vas deferens passing through a short section of thin penial sheath before extending ~ 1/3 of the penial sheath length to the curved portion, shorter free oviduct, seminal vesicle ca. twice the length from talon to branching point of seminal vesicle, thickened atrial folds with sparse atrial pores, and stout distal penial hooks.</p></tp:treatment-sec><tp:treatment-sec sec-type="description" id="SECID0EQPDI"><title>Description.</title><p>Shell oblique-ovate, white, and translucent; whorls 7–7½; spire low conical with distinct suture. Shell surface glossy with transverse ridge, nearly smooth with few transverse ridges near peristome. Embryonic shell large, ~ 2½ whorls with smooth surface; following whorls regularly coiled. Penultimate whorl rounded; last whorl axially deflected. Aperture subquadrangular; peristome discontinuous, thickened, expanded, and slightly reflected. Apertural dentition with one strong parietal lamella and sometimes with small second parietal lamella adjoined <abbrev xmlns:xlink="http://www.w3.org/1999/xlink" xlink:title="atrium" id="ABBRID0EWPDI" xlink:type="simple">at</abbrev> a right angle. Umbilicus open and deep (Fig. <xref ref-type="fig" rid="F13">13D</xref>, <xref ref-type="fig" rid="F14">14A, B</xref>).</p><p><bold><italic>Genital organs</italic>.</bold> Atrium (<abbrev xmlns:xlink="http://www.w3.org/1999/xlink" xlink:title="atrium" id="ABBRID0EJQDI" xlink:type="simple">at</abbrev>) short. Penis (p) very thin, and long tube. Penial sheath (<abbrev xmlns:xlink="http://www.w3.org/1999/xlink" xlink:title="penial sheath" id="ABBRID0ENQDI" xlink:type="simple">ps</abbrev>) muscularly enlarged, very thickened, and extending entire penis length; penial sheath retractor muscle (<abbrev xmlns:xlink="http://www.w3.org/1999/xlink" xlink:title="penial sheath retractor muscle" id="ABBRID0ERQDI" xlink:type="simple">psr</abbrev>) thin, originating <abbrev xmlns:xlink="http://www.w3.org/1999/xlink" xlink:title="atrium" id="ABBRID0EVQDI" xlink:type="simple">at</abbrev> atrium, and inserting distally on penial sheath (Fig. <xref ref-type="fig" rid="F15">15A</xref>). Vas deferens (<abbrev xmlns:xlink="http://www.w3.org/1999/xlink" xlink:title="vas deferens" id="ABBRID0E4QDI" xlink:type="simple">vd</abbrev>) passes through a short section of thin penial sheath then extends ~ 1/3 of the penial sheath length to a curved portion before entering penis distally. Curved portion with very thin connective tissue attached between vas deferens and penial sheath wall (Fig. <xref ref-type="fig" rid="F15">15B</xref>). Penial retractor muscle (<abbrev xmlns:xlink="http://www.w3.org/1999/xlink" xlink:title="penial retractor muscle" id="ABBRID0EFRDI" xlink:type="simple">pr</abbrev>) thin, very long, inserting <abbrev xmlns:xlink="http://www.w3.org/1999/xlink" xlink:title="atrium" id="ABBRID0EJRDI" xlink:type="simple">at</abbrev> junction of penis and vas deferens.</p><fig id="F15" position="float" orientation="portrait"><object-id xmlns:xlink="http://www.w3.org/1999/xlink" content-type="doi" xlink:type="simple">10.3897/zookeys.1110.85399.figure15</object-id><object-id xmlns:xlink="http://www.w3.org/1999/xlink" content-type="arpha" xlink:type="simple">BE2EFC5B-81FA-5D6E-A800-A72152362D1D</object-id><label>Figure 15.</label><caption><p>Genital anatomy of <italic><tp:taxon-name><tp:taxon-name-part taxon-name-part-type="genus" reg="Haploptychius">Haploptychius</tp:taxon-name-part><tp:taxon-name-part taxon-name-part-type="species" reg="heliakosus">heliakosus</tp:taxon-name-part></tp:taxon-name></italic> sp. nov. paratype <named-content xmlns:xlink="http://www.w3.org/1999/xlink" content-type="dwc:institutional_code" xlink:title="Chulalongkorn University Museum of Zoology" xlink:href="http://grbio.org/institution/chulalongkorn-university-museum-natural-history" xlink:type="simple">CUMZ</named-content> 13014 <bold>A</bold> reproductive system <bold>B</bold> insertion of vas deferens into penial sheath.</p></caption><graphic xmlns:xlink="http://www.w3.org/1999/xlink" xlink:href="zookeys-1110-039_article-85399__-g015.jpg" position="float" orientation="portrait" xlink:type="simple" id="oo_710480.jpg"><uri content-type="original_file" xlink:type="simple">https://binary.pensoft.net/fig/710480</uri></graphic></fig><p>Internal wall of atrium generally smooth with transverse thickened atrial folds with sparse atrial pores (Fig. <xref ref-type="fig" rid="F16">16A</xref>). Proximal penial wall with scattered pale brownish penial hooks, ~ 26 hooks/200 μm<sup>2</sup>; hooks located on irregular trapezoidal penial papillae and separated by longitudinal folds (Fig. <xref ref-type="fig" rid="F16">16B</xref>). Penial hooks small (&lt; 0.04 mm in length), slightly expanded <abbrev xmlns:xlink="http://www.w3.org/1999/xlink" xlink:title="atrium" id="ABBRID0EZSDI" xlink:type="simple">at</abbrev> base, tips pointed, and slightly curving away from genital orifice (Fig. <xref ref-type="fig" rid="F16">16C</xref>). Penial wall on middle to distal parts with scattered light brownish penial hooks, ~ 24 hooks/200 μm<sup>2</sup>; hooks located on laterally-flattened penial papillae separated by longitudinal folds (Fig. <xref ref-type="fig" rid="F16">16D, E</xref>). Penial hooks short, stout, small (&lt; 0.01 mm in length), expanded <abbrev xmlns:xlink="http://www.w3.org/1999/xlink" xlink:title="atrium" id="ABBRID0EHTDI" xlink:type="simple">at</abbrev> base, tips obtuse and curved towards genital orifice (Fig. <xref ref-type="fig" rid="F16">16F–H</xref>).</p><fig id="F16" position="float" orientation="portrait"><object-id xmlns:xlink="http://www.w3.org/1999/xlink" content-type="doi" xlink:type="simple">10.3897/zookeys.1110.85399.figure16</object-id><object-id xmlns:xlink="http://www.w3.org/1999/xlink" content-type="arpha" xlink:type="simple">CDAEA908-FEDE-5531-A351-0F5B44E36633</object-id><label>Figure 16.</label><caption><p>Internal sculpture of genitalia of <italic><tp:taxon-name><tp:taxon-name-part taxon-name-part-type="genus" reg="Haploptychius">Haploptychius</tp:taxon-name-part><tp:taxon-name-part taxon-name-part-type="species" reg="heliakosus">heliakosus</tp:taxon-name-part></tp:taxon-name></italic> sp. nov. paratype <named-content xmlns:xlink="http://www.w3.org/1999/xlink" content-type="dwc:institutional_code" xlink:title="Chulalongkorn University Museum of Zoology" xlink:href="http://grbio.org/institution/chulalongkorn-university-museum-natural-history" xlink:type="simple">CUMZ</named-content> 13014 <bold>A</bold> atrium surface <bold>B</bold> arrangement of penial hooks on proximal part of penis <bold>C</bold> top view of penial hook <bold>D, E</bold> arrangement of penial hooks on middle part of penis <bold>F</bold> top view of penial hook with obtuse tip <bold>G</bold> arrangement of penial hooks on distal part of penis <bold>H</bold> high magnification of penial hook with obtuse tip <bold>I</bold> vaginal folds.</p></caption><graphic xmlns:xlink="http://www.w3.org/1999/xlink" xlink:href="zookeys-1110-039_article-85399__-g016.jpg" position="float" orientation="portrait" xlink:type="simple" id="oo_710481.jpg"><uri content-type="original_file" xlink:type="simple">https://binary.pensoft.net/fig/710481</uri></graphic></fig><p>Internal wall of atrium generally smooth with sparse atrial pores (Fig. <xref ref-type="fig" rid="F23">23A</xref>). Proximal penial wall covered with scattered and pale brownish penial hooks, ~ 12 hooks/200 μm<sup>2</sup>. Proximal penial hooks located on laterally flattened penial papillae; hooks small and short (&lt; 0.03 mm in length), slightly expanded <abbrev xmlns:xlink="http://www.w3.org/1999/xlink" xlink:title="atrium" id="ABBRID0EDVDI" xlink:type="simple">at</abbrev> base, tips obtuse and curved towards genital orifice (Fig. <xref ref-type="fig" rid="F23">23B, C</xref>). Middle and distal penial walls densely covered with pale brownish hooks, ~ 20 hooks/200 μm<sup>2</sup>. Middle and distal hooks located on laterally compressed penial papillae separated by reticulated folds; hooks small, short (&lt; 0.01 mm in length), slightly expanded <abbrev xmlns:xlink="http://www.w3.org/1999/xlink" xlink:title="atrium" id="ABBRID0ENVDI" xlink:type="simple">at</abbrev> base, tips pointed (Fig. <xref ref-type="fig" rid="F23">23D–G</xref>).</p><p>Vagina very short, stout, and ~ 1/10 of penis length. Gametolytic duct (<abbrev xmlns:xlink="http://www.w3.org/1999/xlink" xlink:title="gametolytic duct" id="ABBRID0EXVDI" xlink:type="simple">gd</abbrev>) a long tube extending as far as albumin gland; gametolytic sac (<abbrev xmlns:xlink="http://www.w3.org/1999/xlink" xlink:title="gametolytic sac" id="ABBRID0E2VDI" xlink:type="simple">gs</abbrev>) ovate. Proximal free oviduct (<abbrev xmlns:xlink="http://www.w3.org/1999/xlink" xlink:title="free oviduct" id="ABBRID0E6VDI" xlink:type="simple">fo</abbrev>) enlarged, tapering to a smaller tube in the middle part, then enlarged distally. Oviduct (<abbrev xmlns:xlink="http://www.w3.org/1999/xlink" xlink:title="ovary" id="ABBRID0EDWDI" xlink:type="simple">ov</abbrev>) enlarged and folded; prostate gland inconspicuous and bound to oviduct. Talon (<abbrev xmlns:xlink="http://www.w3.org/1999/xlink" xlink:title="talon" id="ABBRID0EHWDI" xlink:type="simple">ta</abbrev>) small, short, and club shaped. Hermaphroditic duct (<abbrev xmlns:xlink="http://www.w3.org/1999/xlink" xlink:title="hermaphroditic duct" id="ABBRID0ELWDI" xlink:type="simple">hd</abbrev>) bearing long seminal vesicle (<abbrev xmlns:xlink="http://www.w3.org/1999/xlink" xlink:title="seminal vesicle" id="ABBRID0EPWDI" xlink:type="simple">sv</abbrev>) of about twice the length from talon to branching point of seminal vesicle (Fig. <xref ref-type="fig" rid="F15">15A</xref>).</p><p>Vaginal wall with longitudinal vaginal folds (Fig. <xref ref-type="fig" rid="F16">16I</xref>), folds with nearly smooth surface, and vaginal hook absent.</p><p><bold><italic><tp:taxon-name><tp:taxon-name-part taxon-name-part-type="genus" reg="Radula">Radula</tp:taxon-name-part></tp:taxon-name></italic>.</bold> Each row consists of ~ 35 teeth with formula (17)–1–(17). Central tooth very small with pointed cusp. Lateral and marginal teeth undifferentiated, lanceolate, unicuspid, and lanceolate. Latero-marginal teeth gradually reduced in size, with outermost teeth much smaller and shorter than inner teeth (Fig. <xref ref-type="fig" rid="F24">24C</xref>).</p></tp:treatment-sec><tp:treatment-sec sec-type="etymology" id="SECID0ENXDI"><title>Etymology.</title><p>The specific name <italic>heliakosus</italic> is derived from the Greek word <italic>heliakos</italic> meaning of the sun. It honors our colleague, Dr. Arthit Pholyotha, who collected the specimens and took the photos of the living snails used in this study. His first name Arthit means the Sun.</p></tp:treatment-sec><tp:treatment-sec sec-type="distribution" id="SECID0EXXDI"><title>Distribution.</title><p>This new species is currently known from two localities in the limestone karsts near Salween (Thanlwin) Basin, Kayin State, southeastern Myanmar.</p></tp:treatment-sec><tp:treatment-sec sec-type="remarks" id="SECID0E3XDI"><title>Remarks.</title><p>Shell variations of <italic><tp:taxon-name><tp:taxon-name-part taxon-name-part-type="genus" reg="Haploptychius">H.</tp:taxon-name-part><tp:taxon-name-part taxon-name-part-type="species" reg="heliakosus">heliakosus</tp:taxon-name-part></tp:taxon-name></italic> sp. nov. were found between two populations. Specimens from the Kyonknow population (Fig. <xref ref-type="fig" rid="F14">14B</xref>) have a straighter periphery or nearly cylindrical last whorl compared to those from the type locality, Bardai Mountain (Fig. <xref ref-type="fig" rid="F13">13D</xref>, <xref ref-type="fig" rid="F14">14A</xref>). As no living specimens from the Kyonknow Cave were collected, we considered the Kyonknow population as an intraspecific variation of <italic><tp:taxon-name><tp:taxon-name-part taxon-name-part-type="genus" reg="Haploptychius">H.</tp:taxon-name-part><tp:taxon-name-part taxon-name-part-type="species" reg="heliakosus">heliakosus</tp:taxon-name-part></tp:taxon-name></italic> sp. nov. because this locality is very close to the type locality. Living specimens from the Kyonknow population and genital examination are necessary to resolve these systematic issues.</p></tp:treatment-sec><tp:treatment-sec><!--Section generated to contain objects referenced in tp:taxon-treatment.--><fig id="F2" position="float" orientation="portrait"><object-id xmlns:xlink="http://www.w3.org/1999/xlink" content-type="doi" xlink:type="simple">10.3897/zookeys.1110.85399.figure2</object-id><object-id xmlns:xlink="http://www.w3.org/1999/xlink" content-type="arpha" xlink:type="simple">30FDAB63-BE97-51D9-86EB-D836EC5919E1</object-id><label>Figure 2.</label><caption><p>Living snails <bold>A</bold><italic><tp:taxon-name><tp:taxon-name-part taxon-name-part-type="genus" reg="Discartemon">Discartemon</tp:taxon-name-part><tp:taxon-name-part taxon-name-part-type="species" reg="tonywhitteni">tonywhitteni</tp:taxon-name-part></tp:taxon-name></italic> from near Phra (Buddha) Cave, Tanintharyi Region (shell width ~ 10 mm) <bold>B</bold><italic><tp:taxon-name><tp:taxon-name-part taxon-name-part-type="genus" reg="Discartemon">Discartemon</tp:taxon-name-part><tp:taxon-name-part taxon-name-part-type="species" reg="paurodeviatus">paurodeviatus</tp:taxon-name-part></tp:taxon-name></italic> sp. nov. from the type locality (shell width ~ 11 mm) <bold>C</bold><italic><tp:taxon-name><tp:taxon-name-part taxon-name-part-type="genus" reg="Haploptychius">Haploptychius</tp:taxon-name-part><tp:taxon-name-part taxon-name-part-type="species" reg="heliakosus">heliakosus</tp:taxon-name-part></tp:taxon-name></italic> sp. nov. from the type locality (shell height ~ 9 mm) <bold>D</bold><italic><tp:taxon-name><tp:taxon-name-part taxon-name-part-type="genus" reg="Carinartemis">Carinartemis</tp:taxon-name-part><tp:taxon-name-part taxon-name-part-type="species" reg="exacutus">exacutus</tp:taxon-name-part></tp:taxon-name></italic> from Lun Nga Mountain, Kayin State (shell height ~ 14 mm) <bold>E, F</bold><italic><tp:taxon-name><tp:taxon-name-part taxon-name-part-type="genus" reg="Carinartemis">Carinartemis</tp:taxon-name-part><tp:taxon-name-part taxon-name-part-type="species" reg="sankeyi">sankeyi</tp:taxon-name-part></tp:taxon-name></italic><bold>(E)</bold> from Kayon Cave, Mon State (shell height ~ 10 mm) and <bold>(F)</bold> from Saddan Cave, Mawlamyine, Mon State (shell height ~10 mm).</p></caption><graphic xmlns:xlink="http://www.w3.org/1999/xlink" xlink:href="zookeys-1110-039_article-85399__-g002.jpg" position="float" orientation="portrait" xlink:type="simple" id="oo_710467.jpg"><uri content-type="original_file" xlink:type="simple">https://binary.pensoft.net/fig/710467</uri></graphic></fig><fig id="F13" position="float" orientation="portrait"><object-id xmlns:xlink="http://www.w3.org/1999/xlink" content-type="doi" xlink:type="simple">10.3897/zookeys.1110.85399.figure13</object-id><object-id xmlns:xlink="http://www.w3.org/1999/xlink" content-type="arpha" xlink:type="simple">CFE36E2A-8F08-5BB3-8CD2-D2B0A2803876</object-id><label>Figure 13.</label><caption><p><bold>A–C</bold><italic><tp:taxon-name><tp:taxon-name-part taxon-name-part-type="genus" reg="Haploptychius">Haploptychius</tp:taxon-name-part><tp:taxon-name-part taxon-name-part-type="species" reg="tenasserimicus">tenasserimicus</tp:taxon-name-part></tp:taxon-name></italic> sp. nov. <bold>A</bold> holotype <named-content xmlns:xlink="http://www.w3.org/1999/xlink" content-type="dwc:institutional_code" xlink:title="Chulalongkorn University Museum of Zoology" xlink:href="http://grbio.org/institution/chulalongkorn-university-museum-natural-history" xlink:type="simple">CUMZ</named-content> 13011 with apertural dentition <bold>B, C</bold> paratypes <named-content xmlns:xlink="http://www.w3.org/1999/xlink" content-type="dwc:institutional_code" xlink:title="Chulalongkorn University Museum of Zoology" xlink:href="http://grbio.org/institution/chulalongkorn-university-museum-natural-history" xlink:type="simple">CUMZ</named-content> 13012 from the type locality <bold>D</bold><italic><tp:taxon-name><tp:taxon-name-part taxon-name-part-type="genus" reg="Haploptychius">Haploptychius</tp:taxon-name-part><tp:taxon-name-part taxon-name-part-type="species" reg="heliakosus">heliakosus</tp:taxon-name-part></tp:taxon-name></italic> sp. nov. holotype <named-content xmlns:xlink="http://www.w3.org/1999/xlink" content-type="dwc:institutional_code" xlink:title="Chulalongkorn University Museum of Zoology" xlink:href="http://grbio.org/institution/chulalongkorn-university-museum-natural-history" xlink:type="simple">CUMZ</named-content> 13013 with apertural dentition.</p></caption><graphic xmlns:xlink="http://www.w3.org/1999/xlink" xlink:href="zookeys-1110-039_article-85399__-g013.jpg" position="float" orientation="portrait" xlink:type="simple" id="oo_710478.jpg"><uri content-type="original_file" xlink:type="simple">https://binary.pensoft.net/fig/710478</uri></graphic></fig><fig id="F24" position="float" orientation="portrait"><object-id xmlns:xlink="http://www.w3.org/1999/xlink" content-type="doi" xlink:type="simple">10.3897/zookeys.1110.85399.figure24</object-id><object-id xmlns:xlink="http://www.w3.org/1999/xlink" content-type="arpha" xlink:type="simple">43C03FFE-0502-502D-8CE6-973303C153D5</object-id><label>Figure 24.</label><caption><p><tp:taxon-name><tp:taxon-name-part taxon-name-part-type="genus" reg="Radula">Radula</tp:taxon-name-part></tp:taxon-name> of specimens <bold>A</bold><italic><tp:taxon-name><tp:taxon-name-part taxon-name-part-type="genus" reg="Discartemon">Discartemon</tp:taxon-name-part><tp:taxon-name-part taxon-name-part-type="species" reg="tonywhitteni">tonywhitteni</tp:taxon-name-part></tp:taxon-name></italic>, paratype <named-content xmlns:xlink="http://www.w3.org/1999/xlink" content-type="dwc:institutional_code" xlink:title="Chulalongkorn University Museum of Zoology" xlink:href="http://grbio.org/institution/chulalongkorn-university-museum-natural-history" xlink:type="simple">CUMZ</named-content> 13001 <bold>B</bold><italic><tp:taxon-name><tp:taxon-name-part taxon-name-part-type="genus" reg="Discartemon">Discartemon</tp:taxon-name-part><tp:taxon-name-part taxon-name-part-type="species" reg="paurodeviatus">paurodeviatus</tp:taxon-name-part></tp:taxon-name></italic> sp. nov., paratype <named-content xmlns:xlink="http://www.w3.org/1999/xlink" content-type="dwc:institutional_code" xlink:title="Chulalongkorn University Museum of Zoology" xlink:href="http://grbio.org/institution/chulalongkorn-university-museum-natural-history" xlink:type="simple">CUMZ</named-content> 13003 <bold>C</bold><italic><tp:taxon-name><tp:taxon-name-part taxon-name-part-type="genus" reg="Haploptychius">Haploptychius</tp:taxon-name-part><tp:taxon-name-part taxon-name-part-type="species" reg="heliakosus">heliakosus</tp:taxon-name-part></tp:taxon-name></italic> sp. nov., paratype <named-content xmlns:xlink="http://www.w3.org/1999/xlink" content-type="dwc:institutional_code" xlink:title="Chulalongkorn University Museum of Zoology" xlink:href="http://grbio.org/institution/chulalongkorn-university-museum-natural-history" xlink:type="simple">CUMZ</named-content> 13014 <bold>D</bold><italic><tp:taxon-name><tp:taxon-name-part taxon-name-part-type="genus" reg="Carinartemis">Carinartemis</tp:taxon-name-part><tp:taxon-name-part taxon-name-part-type="species" reg="exacutus">exacutus</tp:taxon-name-part></tp:taxon-name></italic>, specimen <named-content xmlns:xlink="http://www.w3.org/1999/xlink" content-type="dwc:institutional_code" xlink:title="Chulalongkorn University Museum of Zoology" xlink:href="http://grbio.org/institution/chulalongkorn-university-museum-natural-history" xlink:type="simple">CUMZ</named-content> 13021 <bold>E, F</bold><italic><tp:taxon-name><tp:taxon-name-part taxon-name-part-type="genus" reg="Carinartemis">Carinartemis</tp:taxon-name-part><tp:taxon-name-part taxon-name-part-type="species" reg="sankeyi">sankeyi</tp:taxon-name-part></tp:taxon-name></italic>, specimen <named-content xmlns:xlink="http://www.w3.org/1999/xlink" content-type="dwc:institutional_code" xlink:title="Chulalongkorn University Museum of Zoology" xlink:href="http://grbio.org/institution/chulalongkorn-university-museum-natural-history" xlink:type="simple">CUMZ</named-content> 13029 <bold>E</bold> overview of radula and <bold>F</bold> high magnification of central teeth.</p></caption><graphic xmlns:xlink="http://www.w3.org/1999/xlink" xlink:href="zookeys-1110-039_article-85399__-g024.jpg" position="float" orientation="portrait" xlink:type="simple" id="oo_710489.jpg"><uri content-type="original_file" xlink:type="simple">https://binary.pensoft.net/fig/710489</uri></graphic></fig><fig id="F23" position="float" orientation="portrait"><object-id xmlns:xlink="http://www.w3.org/1999/xlink" content-type="doi" xlink:type="simple">10.3897/zookeys.1110.85399.figure23</object-id><object-id xmlns:xlink="http://www.w3.org/1999/xlink" content-type="arpha" xlink:type="simple">44E21733-EE1D-56D5-88AF-10F451504750</object-id><label>Figure 23.</label><caption><p>Internal sculpture of genitalia of <italic><tp:taxon-name><tp:taxon-name-part taxon-name-part-type="genus" reg="Carinartemis">Carinartemis</tp:taxon-name-part><tp:taxon-name-part taxon-name-part-type="species" reg="sankeyi">sankeyi</tp:taxon-name-part></tp:taxon-name></italic>, specimen <named-content xmlns:xlink="http://www.w3.org/1999/xlink" content-type="dwc:institutional_code" xlink:title="Chulalongkorn University Museum of Zoology" xlink:href="http://grbio.org/institution/chulalongkorn-university-museum-natural-history" xlink:type="simple">CUMZ</named-content> 13029 <bold>A</bold> atrium surface <bold>B</bold> arrangement of penial hooks on proximal part of penis <bold>C</bold> lateral view of exposed proximal penial hooks <bold>D</bold> penial hooks on middle part of penis <bold>E</bold> arrangement of penial hooks on distal part of penis <bold>F</bold> uncovered distal penial hooks with pointed tip <bold>G</bold> distal penial hooks embedded in penial papillae <bold>H</bold> vaginal surface with vaginal pores.</p></caption><graphic xmlns:xlink="http://www.w3.org/1999/xlink" xlink:href="zookeys-1110-039_article-85399__-g023.jpg" position="float" orientation="portrait" xlink:type="simple" id="oo_710488.jpg"><uri content-type="original_file" xlink:type="simple">https://binary.pensoft.net/fig/710488</uri></graphic></fig></tp:treatment-sec></tp:taxon-treatment>
