# Supplementary material for: ﻿Revision of the carnivorous land snail family Streptaxidae (Stylommatophora, Achatinina) in Myanmar, with description of four new species
Source: Zookeys. 2022 Jul 4;1110:39–102. doi: 10.3897/zookeys.1110.85399 (PMC9848723; doi:10.3897/zookeys.1110.85399)
Supplement: XML Treatment for Haploptychius karenorum [file zookeys.1110.85399-treatment19.xml]

<!DOCTYPE tp:taxon-treatment
  PUBLIC "-//TaxonX//DTD Taxonomic Treatment Publishing DTD v0 20100105//EN" "tax-treatment-NSO.dtd">
<tp:taxon-treatment xmlns:tp="http://www.plazi.org/taxpub"><tp:treatment-meta><kwd-group><label>Taxon classification</label><kwd>
                <named-content content-type="kingdom">Animalia</named-content>
              </kwd><kwd>
                <named-content content-type="order">Stylommatophora</named-content>
              </kwd><kwd>
                <named-content content-type="family">Streptaxidae</named-content>
              </kwd></kwd-group><mixed-citation publication-type="journal"><person-group><name><surname>Sian Man</surname><given-names>Nem</given-names></name><name><surname>Siriboon</surname><given-names>Thanit</given-names></name><name><surname>Lin</surname><given-names>Aung</given-names></name><name><surname>Sutcharit</surname><given-names>Chirasak</given-names></name><name><surname>Panha</surname><given-names>Somsak</given-names></name></person-group><article-title>﻿Revision of the carnivorous land snail family <tp:taxon-name><tp:taxon-name-part taxon-name-part-type="family">Streptaxidae</tp:taxon-name-part></tp:taxon-name> (<tp:taxon-name><tp:taxon-name-part taxon-name-part-type="order">Stylommatophora</tp:taxon-name-part></tp:taxon-name>, <tp:taxon-name><tp:taxon-name-part taxon-name-part-type="suborder">Achatinina</tp:taxon-name-part></tp:taxon-name>) in Myanmar, with description of four new species</article-title><source>Zookeys</source><day>04</day><month>07</month><year>2022</year><volume>1110</volume><fpage>39</fpage><lpage>102</lpage><pub-id pub-id-type="doi">10.3897/zookeys.1110.85399</pub-id></mixed-citation></tp:treatment-meta><tp:nomenclature><label>﻿</label><tp:taxon-name>
              <object-id xmlns:xlink="http://www.w3.org/1999/xlink" content-type="arpha" xlink:type="simple">EEBB86AC-FBB5-5F28-A935-634ECC2392B2</object-id>
              <tp:taxon-name-part taxon-name-part-type="genus" reg="Haploptychius">Haploptychius</tp:taxon-name-part>
              <tp:taxon-name-part taxon-name-part-type="species" reg="karenorum">karenorum</tp:taxon-name-part>
              <object-id xmlns:xlink="http://www.w3.org/1999/xlink" content-type="zoobank" xlink:type="simple">https://zoobank.org/556A1CE1-7E73-4466-9C69-F5454EB4E5CC</object-id>
            </tp:taxon-name><tp:taxon-authority>Man &amp; Panha</tp:taxon-authority><tp:taxon-status xmlns:xlink="http://www.w3.org/1999/xlink" xlink:type="simple">sp. nov.</tp:taxon-status><xref ref-type="fig" rid="F14">Fig. 14C–E</xref></tp:nomenclature><tp:treatment-sec sec-type="type material" id="SECID0ES1DI"><title>Type material.</title><p><bold><italic>Holotype</italic></bold><named-content xmlns:xlink="http://www.w3.org/1999/xlink" content-type="dwc:institutional_code" xlink:title="Chulalongkorn University Museum of Zoology" xlink:href="http://grbio.org/institution/chulalongkorn-university-museum-natural-history" xlink:type="simple">CUMZ</named-content> 13017 (Fig. <xref ref-type="fig" rid="F14">14C</xref>). Measurements: shell height 9 mm, shell width 11.6 mm and 7 whorls. <bold><italic>Paratypes</italic></bold><named-content xmlns:xlink="http://www.w3.org/1999/xlink" content-type="dwc:institutional_code" xlink:title="Chulalongkorn University Museum of Zoology" xlink:href="http://grbio.org/institution/chulalongkorn-university-museum-natural-history" xlink:type="simple">CUMZ</named-content> 13018 (6 shells; Fig. <xref ref-type="fig" rid="F14">14D</xref>), <named-content xmlns:xlink="http://www.w3.org/1999/xlink" content-type="dwc:institutional_code" xlink:title="Natural History Museum, London" xlink:href="http://grbio.org/institution/natural-history-museum-london" xlink:type="simple">NHM</named-content>UK (2 shells).</p></tp:treatment-sec><tp:treatment-sec sec-type="type locality" id="SECID0EU2DI"><title>Type locality.</title><p>Limestone outcrops <abbrev xmlns:xlink="http://www.w3.org/1999/xlink" xlink:title="atrium" id="ABBRID0E12DI" xlink:type="simple">at</abbrev> Waiponla Hill, Hpa-an Township, Hpa-an District, Kayin State, Myanmar (<named-content xmlns:xlink="http://www.w3.org/1999/xlink" content-type="dwc:verbatimCoordinates" xlink:type="simple"><named-content content-type="geo-json" specific-use="{&#34;type&#34;:&#34;Point&#34;,&#34;coordinates&#34;:[97.715778,16.935389]}" id="NCID0EB3DI" xlink:type="simple">16°56'7.4"N, 97°42'56.8"E</named-content></named-content>).</p></tp:treatment-sec><tp:treatment-sec sec-type="material" id="SECID0EG3DI"><title>Other material examined.</title><p>Taung Lay Cave, Hpa-an Township, Hpa-an District, Kayin State, Myanmar (<named-content xmlns:xlink="http://www.w3.org/1999/xlink" content-type="dwc:verbatimCoordinates" xlink:type="simple"><named-content content-type="geo-json" specific-use="{&#34;type&#34;:&#34;Point&#34;,&#34;coordinates&#34;:[97.629722,17.194528]}" id="NCID0EP3DI" xlink:type="simple">17°11'40.3"N, 97°37'47.0"E</named-content></named-content>): <named-content xmlns:xlink="http://www.w3.org/1999/xlink" content-type="dwc:institutional_code" xlink:title="Chulalongkorn University Museum of Zoology" xlink:href="http://grbio.org/institution/chulalongkorn-university-museum-natural-history" xlink:type="simple">CUMZ</named-content> 13019 (2 shells; Fig. <xref ref-type="fig" rid="F14">14E</xref>).</p></tp:treatment-sec><tp:treatment-sec sec-type="diagnosis" id="SECID0E33DI"><title>Diagnosis.</title><p><italic><tp:taxon-name><tp:taxon-name-part taxon-name-part-type="genus" reg="Haploptychius">Haploptychius</tp:taxon-name-part><tp:taxon-name-part taxon-name-part-type="species" reg="karenorum">karenorum</tp:taxon-name-part></tp:taxon-name></italic> sp. nov. can be differentiated from <italic><tp:taxon-name><tp:taxon-name-part taxon-name-part-type="genus" reg="Haploptychius">H.</tp:taxon-name-part><tp:taxon-name-part taxon-name-part-type="species" reg="heliakosus">heliakosus</tp:taxon-name-part></tp:taxon-name></italic> sp. nov. by having a convex spire, penultimate whorl angular and extended well beyond the diameter of the last whorl, and more axially deflected last whorl. In contrast, <italic><tp:taxon-name><tp:taxon-name-part taxon-name-part-type="genus" reg="Haploptychius">H.</tp:taxon-name-part><tp:taxon-name-part taxon-name-part-type="species" reg="heliakosus">heliakosus</tp:taxon-name-part></tp:taxon-name></italic> sp. nov. possesses an elevated spire, penultimate whorl rounded, less extended beyond the diameter of the last whorl, and less axially deflected last whorl. This new species differs from <italic><tp:taxon-name><tp:taxon-name-part taxon-name-part-type="genus" reg="Haploptychius">H.</tp:taxon-name-part><tp:taxon-name-part taxon-name-part-type="species" reg="bombax">bombax</tp:taxon-name-part></tp:taxon-name></italic> by having an angular penultimate whorl, more axially deflected last whorl, subcircular aperture, and broadly expanded lip. In comparison, <italic><tp:taxon-name><tp:taxon-name-part taxon-name-part-type="genus" reg="Haploptychius">H.</tp:taxon-name-part><tp:taxon-name-part taxon-name-part-type="species" reg="bombax">bombax</tp:taxon-name-part></tp:taxon-name></italic> has a rounded penultimate whorl, less axially deflected last whorl, semi-ovate aperture, with thickened and slightly expanded lip. For further comparison, <italic><tp:taxon-name><tp:taxon-name-part taxon-name-part-type="genus" reg="Haploptychius">H.</tp:taxon-name-part><tp:taxon-name-part taxon-name-part-type="species" reg="karenorum">karenorum</tp:taxon-name-part></tp:taxon-name></italic> sp. nov. differs from <italic><tp:taxon-name><tp:taxon-name-part taxon-name-part-type="genus" reg="Haploptychius">H.</tp:taxon-name-part><tp:taxon-name-part taxon-name-part-type="species" reg="burmanicus">burmanicus</tp:taxon-name-part></tp:taxon-name></italic>, <italic><tp:taxon-name><tp:taxon-name-part taxon-name-part-type="genus" reg="Haploptychius">H.</tp:taxon-name-part><tp:taxon-name-part taxon-name-part-type="species" reg="blanfordi">blanfordi</tp:taxon-name-part></tp:taxon-name></italic>, and <italic><tp:taxon-name><tp:taxon-name-part taxon-name-part-type="genus" reg="Haploptychius">H.</tp:taxon-name-part><tp:taxon-name-part taxon-name-part-type="species" reg="thebawi">thebawi</tp:taxon-name-part></tp:taxon-name></italic> in having a more axially deflected last whorl, lower spire, penultimate whorl angular and strongly extended beyond the diameter of the last whorl, and without sinulus. The three latter species have an elevated spire, penultimate whorl rounded and slightly extended beyond the diameter of the last whorl, and less axially deflected last whorl.</p></tp:treatment-sec><tp:treatment-sec sec-type="description" id="SECID0EGAAK"><title>Description.</title><p>Shell oblique-ovate, solid and translucent; whorls 6–7½; spire depressed convex and with distinct suture. Embryonic shell ~ 2½ whorls with smooth surface; following whorls growing regularly and last whorl intermediately expanded. Shell surface has moderately strong radial ridges that diminish below periphery of last whorl and around umbilicus. Penultimate whorl bluntly angular and extended beyond last whorl. Last whorl compressed to flattened, axially deflected from columellar axis. Aperture subcircular; peristome thickened, expanded, and slightly reflected. Apertural dentition with one strong parietal lamella. Umbilicus widely open and deep (Fig. <xref ref-type="fig" rid="F14">14C–E</xref>).</p></tp:treatment-sec><tp:treatment-sec sec-type="etymology" id="SECID0EQAAK"><title>Etymology.</title><p>The specific name <italic>karenorum</italic> refers to the Karen people, the major ethnicity in Kayin State, Myanmar.</p></tp:treatment-sec><tp:treatment-sec sec-type="distribution" id="SECID0EYAAK"><title>Distribution.</title><p>This species is known from two localities in the limestone karts of Kayin State, southern Myanmar.</p></tp:treatment-sec><tp:treatment-sec sec-type="remarks" id="SECID0E4AAK"><title>Remarks.</title><p>Comparing populations from the two localities, shells of <italic><tp:taxon-name><tp:taxon-name-part taxon-name-part-type="genus" reg="Haploptychius">H.</tp:taxon-name-part><tp:taxon-name-part taxon-name-part-type="species" reg="karenorum">karenorum</tp:taxon-name-part></tp:taxon-name></italic> sp. nov. from the Taung Lay population (Fig. <xref ref-type="fig" rid="F14">14E</xref>) have a more elevated spire and weaker parietal lamella. However, the bluntly angular penultimate whorl and oblique ovate shells are identical to the type specimens, which we consider an intraspecific shell variation. However, these two localities are quite distant from each other, and on opposite sides of the Attaran River (Fig. <xref ref-type="fig" rid="F1">1</xref>). Thus further, genitalia information will help determine whether they are just geographical variations.</p></tp:treatment-sec><tp:treatment-sec><!--Section generated to contain objects referenced in tp:taxon-treatment.--><fig id="F14" position="float" orientation="portrait"><object-id xmlns:xlink="http://www.w3.org/1999/xlink" content-type="doi" xlink:type="simple">10.3897/zookeys.1110.85399.figure14</object-id><object-id xmlns:xlink="http://www.w3.org/1999/xlink" content-type="arpha" xlink:type="simple">241BE7BA-BECB-51D4-A27B-6F73C260EE4F</object-id><label>Figure 14.</label><caption><p><bold>A, B</bold><italic><tp:taxon-name><tp:taxon-name-part taxon-name-part-type="genus" reg="Haploptychius">Haploptychius</tp:taxon-name-part><tp:taxon-name-part taxon-name-part-type="species" reg="heliakosus">heliakosus</tp:taxon-name-part></tp:taxon-name></italic> sp. nov. <bold>A</bold> paratype <named-content xmlns:xlink="http://www.w3.org/1999/xlink" content-type="dwc:institutional_code" xlink:title="Chulalongkorn University Museum of Zoology" xlink:href="http://grbio.org/institution/chulalongkorn-university-museum-natural-history" xlink:type="simple">CUMZ</named-content> 13014 from the type locality and <bold>B</bold> specimen <named-content xmlns:xlink="http://www.w3.org/1999/xlink" content-type="dwc:institutional_code" xlink:title="Chulalongkorn University Museum of Zoology" xlink:href="http://grbio.org/institution/chulalongkorn-university-museum-natural-history" xlink:type="simple">CUMZ</named-content> 13016 from Kyonknow Cave, Hpa-an, Kayin State <bold>C–E</bold><italic><tp:taxon-name><tp:taxon-name-part taxon-name-part-type="genus" reg="Haploptychius">Haploptychius</tp:taxon-name-part><tp:taxon-name-part taxon-name-part-type="species" reg="karenorum">karenorum</tp:taxon-name-part></tp:taxon-name></italic> sp. nov. <bold>C</bold> holotype <named-content xmlns:xlink="http://www.w3.org/1999/xlink" content-type="dwc:institutional_code" xlink:title="Chulalongkorn University Museum of Zoology" xlink:href="http://grbio.org/institution/chulalongkorn-university-museum-natural-history" xlink:type="simple">CUMZ</named-content> 13017 with apertural dentition <bold>D</bold> paratype <named-content xmlns:xlink="http://www.w3.org/1999/xlink" content-type="dwc:institutional_code" xlink:title="Chulalongkorn University Museum of Zoology" xlink:href="http://grbio.org/institution/chulalongkorn-university-museum-natural-history" xlink:type="simple">CUMZ</named-content> 13018 from the type locality and <bold>E</bold> specimen <named-content xmlns:xlink="http://www.w3.org/1999/xlink" content-type="dwc:institutional_code" xlink:title="Chulalongkorn University Museum of Zoology" xlink:href="http://grbio.org/institution/chulalongkorn-university-museum-natural-history" xlink:type="simple">CUMZ</named-content> 13019 from Taung Lay Cave, Hpa-an, Kayin State.</p></caption><graphic xmlns:xlink="http://www.w3.org/1999/xlink" xlink:href="zookeys-1110-039_article-85399__-g014.jpg" position="float" orientation="portrait" xlink:type="simple" id="oo_710479.jpg"><uri content-type="original_file" xlink:type="simple">https://binary.pensoft.net/fig/710479</uri></graphic></fig><fig id="F1" position="float" orientation="portrait"><object-id xmlns:xlink="http://www.w3.org/1999/xlink" content-type="doi" xlink:type="simple">10.3897/zookeys.1110.85399.figure1</object-id><object-id xmlns:xlink="http://www.w3.org/1999/xlink" content-type="arpha" xlink:type="simple">35422BA1-F19E-5424-AEF2-D78702FF8E64</object-id><label>Figure 1.</label><caption><p>Approximate sampling locations used in this study. The location name and coordinates are listed in Table <xref ref-type="table" rid="T1">1</xref>. Historical type localities of a broad scale, such as Tavoy, Burma, Moulmein, Mergui, and Tenasserim, are not indicated on this map.</p></caption><graphic xmlns:xlink="http://www.w3.org/1999/xlink" xlink:href="zookeys-1110-039_article-85399__-g001.jpg" position="float" orientation="portrait" xlink:type="simple" id="oo_710466.jpg"><uri content-type="original_file" xlink:type="simple">https://binary.pensoft.net/fig/710466</uri></graphic></fig><table-wrap id="T1" position="float" orientation="portrait"><label>Table 1.</label><caption><p>Shell measurements of streptaxid species from Myanmar recognized in this study. Numbers listed before collection locality correspond to those in the map in Fig. <xref ref-type="fig" rid="F1">1</xref>.</p></caption><table id="TID0EWTCI" rules="all"><tbody><tr><th rowspan="2" colspan="1">Species, localities and <abbrev xmlns:xlink="http://www.w3.org/1999/xlink" xlink:title="Chulalongkorn University Museum of Zoology" id="ABBRID0EIPAC" xlink:type="simple">CUMZ</abbrev> no.</th><th rowspan="2" colspan="1">Number of specimens</th><th rowspan="1" colspan="3">Ranges, mean ± S.D. in mm.</th><th rowspan="2" colspan="1">Number of whorls</th></tr><tr><th rowspan="1" colspan="1">Shell height</th><th rowspan="1" colspan="1">Shell width</th><th rowspan="1" colspan="1">H/W ratio</th></tr><tr><td rowspan="1" colspan="6">
                <italic>
                  <tp:taxon-name><tp:taxon-name-part taxon-name-part-type="genus" reg="Discartemon">Discartemon</tp:taxon-name-part><tp:taxon-name-part taxon-name-part-type="species" reg="tonywhitteni">tonywhitteni</tp:taxon-name-part></tp:taxon-name>
                </italic>
              </td></tr><tr><td rowspan="1" colspan="1">20. Phra (Buddha) Cave, Tanintharyi: (13001)</td><td rowspan="1" colspan="1">7</td><td rowspan="1" colspan="1">3.4–5.1 4.5±0.64</td><td rowspan="1" colspan="1">9.5–12.7 11±1.05</td><td rowspan="1" colspan="1">0.27–0.5 0.4±0.08</td><td rowspan="1" colspan="1">6–6½</td></tr><tr><td rowspan="1" colspan="6"><italic><tp:taxon-name><tp:taxon-name-part taxon-name-part-type="genus" reg="Discartemon">Discartemon</tp:taxon-name-part><tp:taxon-name-part taxon-name-part-type="species" reg="paurodeviatus">paurodeviatus</tp:taxon-name-part></tp:taxon-name></italic> sp. nov.</td></tr><tr><td rowspan="1" colspan="1">17. Phataw Phatet Island, Tanintharyi: (13002, 13003, 13004)</td><td rowspan="1" colspan="1">17</td><td rowspan="1" colspan="1">6.8–8.1 7.5±3.48</td><td rowspan="1" colspan="1">10.8–12 11.3±0.35</td><td rowspan="1" colspan="1">13.8–16.8 1.5±0.07</td><td rowspan="1" colspan="1">6–6½</td></tr><tr><td rowspan="1" colspan="6">
                <italic>
                  <tp:taxon-name><tp:taxon-name-part taxon-name-part-type="genus" reg="Oophana">Oophana</tp:taxon-name-part><tp:taxon-name-part taxon-name-part-type="species" reg="mouhoti">mouhoti</tp:taxon-name-part></tp:taxon-name>
                </italic>
              </td></tr><tr><td rowspan="1" colspan="1">19. Phra (Buddha) Cave, Tanintharyi: (13005)</td><td rowspan="1" colspan="1">1</td><td rowspan="1" colspan="1">11.2</td><td rowspan="1" colspan="1">10</td><td rowspan="1" colspan="1">0.6</td><td rowspan="1" colspan="1">6½</td></tr><tr><td rowspan="1" colspan="6">
                <italic>
                  <tp:taxon-name><tp:taxon-name-part taxon-name-part-type="genus" reg="Perrottetia">Perrottetia</tp:taxon-name-part><tp:taxon-name-part taxon-name-part-type="species" reg="theobaldi">theobaldi</tp:taxon-name-part></tp:taxon-name>
                </italic>
              </td></tr><tr><td rowspan="1" colspan="1">3. Aik Kham Cave, Shan: (13006)</td><td rowspan="1" colspan="1">4</td><td rowspan="1" colspan="1">3.6–4.2 3.8±0.31</td><td rowspan="1" colspan="1">5.6–5.8 5.7±0.10</td><td rowspan="1" colspan="1">1.4–1.6 1.5±0.10</td><td rowspan="1" colspan="1">5–5½</td></tr><tr><td rowspan="1" colspan="6">
                <italic>
                  <tp:taxon-name><tp:taxon-name-part taxon-name-part-type="genus" reg="Haploptychius">Haploptychius</tp:taxon-name-part><tp:taxon-name-part taxon-name-part-type="species" reg="solidulus">solidulus</tp:taxon-name-part></tp:taxon-name>
                </italic>
              </td></tr><tr><td rowspan="1" colspan="1">16. Pathen mountain, Hpa-an, Kayin: (13007)</td><td rowspan="1" colspan="1">15</td><td rowspan="1" colspan="1">10.8–12.4 11.6±0.61</td><td rowspan="1" colspan="1">11.3–12.6 11.8±0.46</td><td rowspan="1" colspan="1">0.9–1.1 1.02±0.03</td><td rowspan="1" colspan="1">6–6½</td></tr><tr><td rowspan="1" colspan="6">
                <italic>
                  <tp:taxon-name><tp:taxon-name-part taxon-name-part-type="genus" reg="Haploptychius">Haploptychius</tp:taxon-name-part><tp:taxon-name-part taxon-name-part-type="species" reg="thebawi">thebawi</tp:taxon-name-part></tp:taxon-name>
                </italic>
              </td></tr><tr><td rowspan="1" colspan="1">1. Pyinyaung Village, Meiktila, Mandalay Region (Apache Cement Co. Ltd): (13008)</td><td rowspan="1" colspan="1">4</td><td rowspan="1" colspan="1">7.5–9.0 7.8±0.69</td><td rowspan="1" colspan="1">7.5–8.7 8.1±0.51</td><td rowspan="1" colspan="1">0.8–1.1 1.03±0.13</td><td rowspan="1" colspan="1">6–6½</td></tr><tr><td rowspan="1" colspan="1">2. Lin Way Monastery, Ywangan, Shan: (13009)</td><td rowspan="1" colspan="1">7</td><td rowspan="1" colspan="1">6.7–7.3 7.1±0.24</td><td rowspan="1" colspan="1">6.5–7.9 7.2±0.42</td><td rowspan="1" colspan="1">0.9–1.2 1.02±0.08</td><td rowspan="1" colspan="1">5½–6</td></tr><tr><td rowspan="1" colspan="1">3. Aik Kham Cave, Taunggyi, Shan: (13010)</td><td rowspan="1" colspan="1">3</td><td rowspan="1" colspan="1">4.6–5.3 5.0±0.36</td><td rowspan="1" colspan="1">5.0–5.7 5.4±0.37</td><td rowspan="1" colspan="1">1.1–1.2 1.08±0.03</td><td rowspan="1" colspan="1">6–6½</td></tr><tr><td rowspan="1" colspan="6"><italic><tp:taxon-name><tp:taxon-name-part taxon-name-part-type="genus" reg="Haploptychius">Haploptychius</tp:taxon-name-part><tp:taxon-name-part taxon-name-part-type="species" reg="tenasserimicus">tenasserimicus</tp:taxon-name-part></tp:taxon-name></italic> sp. nov.</td></tr><tr><td rowspan="1" colspan="1">18. Lampane Cave, Tanintharyi: (13011, 13012)</td><td rowspan="1" colspan="1">5</td><td rowspan="1" colspan="1">4.1–5.0 4.5±0.36</td><td rowspan="1" colspan="1">8.1–9.7 8.7±0.59</td><td rowspan="1" colspan="1">1.7–2.0 1.9±0.08</td><td rowspan="1" colspan="1">6</td></tr><tr><td rowspan="1" colspan="6"><italic><tp:taxon-name><tp:taxon-name-part taxon-name-part-type="genus" reg="Haploptychius">Haploptychius</tp:taxon-name-part><tp:taxon-name-part taxon-name-part-type="species" reg="heliakosus">heliakosus</tp:taxon-name-part></tp:taxon-name></italic> sp. nov.</td></tr><tr><td rowspan="1" colspan="1">9. Bardai Mountain, Hpa-an, Kayin: (13013, 13014, 13015)</td><td rowspan="1" colspan="1">39</td><td rowspan="1" colspan="1">9.7–11.6 10.6±0.60</td><td rowspan="1" colspan="1">7.3–10.3 9.1±1.05</td><td rowspan="1" colspan="1">0.6–0.9 0.8±0.10</td><td rowspan="1" colspan="1">7–7½</td></tr><tr><td rowspan="1" colspan="1">6. Kyonknow Cave, Hpa-an, Kayin: (13016)</td><td rowspan="1" colspan="1">7</td><td rowspan="1" colspan="1">8.4–9.9 9.2±0.61</td><td rowspan="1" colspan="1">8.1–9.9 8.9±0.57</td><td rowspan="1" colspan="1">0.8–1.2 0.9±0.10</td><td rowspan="1" colspan="1">6½–7</td></tr><tr><td rowspan="1" colspan="6"><italic><tp:taxon-name><tp:taxon-name-part taxon-name-part-type="genus" reg="Haploptychius">Haploptychius</tp:taxon-name-part><tp:taxon-name-part taxon-name-part-type="species" reg="karenorum">karenorum</tp:taxon-name-part></tp:taxon-name></italic> sp. nov.</td></tr><tr><td rowspan="1" colspan="1">10. Waiponla Mountain, Hpa-an, Kayin: (13017, 13018)</td><td rowspan="1" colspan="1">6</td><td rowspan="1" colspan="1">11.4–12.4 11.8±0.40</td><td rowspan="1" colspan="1">8.2–10.0 8.9±0.70</td><td rowspan="1" colspan="1">0.6–0.8 0.7±0.08</td><td rowspan="1" colspan="1">6–7½</td></tr><tr><td rowspan="1" colspan="1">5. Taung Lay Cave, Hpa-an, Kayin: (13019)</td><td rowspan="1" colspan="1">2</td><td rowspan="1" colspan="1">8.8–9.7 9.3±0.4</td><td rowspan="1" colspan="1">10.5–12 11.3±0.8</td><td rowspan="1" colspan="1">1.14–1.36 1.22±1.10</td><td rowspan="1" colspan="1">6½–7</td></tr><tr><td rowspan="1" colspan="6">
                <italic>
                  <tp:taxon-name><tp:taxon-name-part taxon-name-part-type="genus" reg="Carinartemis">Carinartemis</tp:taxon-name-part><tp:taxon-name-part taxon-name-part-type="species" reg="exacutus">exacutus</tp:taxon-name-part></tp:taxon-name>
                </italic>
              </td></tr><tr><td rowspan="1" colspan="1">11. Sadhdan Cave, Hpa-an, Kayin: (13020)</td><td rowspan="1" colspan="1">3</td><td rowspan="1" colspan="1">6.2–7.3 6.7±0.45</td><td rowspan="1" colspan="1">13.0–14.0 13.03±0.4</td><td rowspan="1" colspan="1">1.8–2.0 1.9±0.15</td><td rowspan="1" colspan="1">6–6½</td></tr><tr><td rowspan="1" colspan="1">4. Bayin Nyi Cave, Hpa-an, Kayin: (13021, 13022)</td><td rowspan="1" colspan="1">23</td><td rowspan="1" colspan="1">6.3–6.8 6.6±0.22</td><td rowspan="1" colspan="1">6.8–12.6 12.2±0.4</td><td rowspan="1" colspan="1">1.7–2.0 1.8±0.09</td><td rowspan="1" colspan="1">6–6½</td></tr><tr><td rowspan="1" colspan="1">12. Lun Nga Mountain, Hpa-an, Kayin: (13023, 13024)</td><td rowspan="1" colspan="1">64</td><td rowspan="1" colspan="1">5.5–6.3 5.9±0.33</td><td rowspan="1" colspan="1">13.2–13.9 13.5±0.28</td><td rowspan="1" colspan="1">2.1–2.5 2.2 ±0.16</td><td rowspan="1" colspan="1">5½–6</td></tr><tr><td rowspan="1" colspan="1">7. Taung Wine Cave, Hpa-an, Kayin: (13025, 13026)</td><td rowspan="1" colspan="1">9</td><td rowspan="1" colspan="1">7.4–7.5 7.5±0.05</td><td rowspan="1" colspan="1">12.0–13.1 12.5±0.56</td><td rowspan="1" colspan="1">1.6–1.7 1.7±0.89</td><td rowspan="1" colspan="1">6–6½</td></tr><tr><td rowspan="1" colspan="1">8. Kaw Ka Taung, Hpa-an, Kayin: (13027)</td><td rowspan="1" colspan="1">1</td><td rowspan="1" colspan="1">7.6</td><td rowspan="1" colspan="1">12</td><td rowspan="1" colspan="1">1.6</td><td rowspan="1" colspan="1">6½</td></tr><tr><td rowspan="1" colspan="6">
                <italic>
                  <tp:taxon-name><tp:taxon-name-part taxon-name-part-type="genus" reg="Carinartemis">Carinartemis</tp:taxon-name-part><tp:taxon-name-part taxon-name-part-type="species" reg="sankeyi">sankeyi</tp:taxon-name-part></tp:taxon-name>
                </italic>
              </td></tr><tr><td rowspan="1" colspan="1">14. Saddan Cave, Mawlamyine, Mon: (13028)</td><td rowspan="1" colspan="1">7</td><td rowspan="1" colspan="1">6.9–8.3 7.6±0.51</td><td rowspan="1" colspan="1">9.0–10.5 9.7±0.55</td><td rowspan="1" colspan="1">1.2–1.4 1.3±0.11</td><td rowspan="1" colspan="1">6–7</td></tr><tr><td rowspan="1" colspan="1">13. Kayon Cave, Mawlamyine, Mon: (13029, 13030)</td><td rowspan="1" colspan="1">18</td><td rowspan="1" colspan="1">7.0–8.2 7.5±0.49</td><td rowspan="1" colspan="1">9.1–10.2 9.7±0.49</td><td rowspan="1" colspan="1">1.2–1.4 1.2±0.07</td><td rowspan="1" colspan="1">6½–7</td></tr><tr><td rowspan="1" colspan="1">15. Dhammatat Cave, Mawlamyine, Mon: (13031)</td><td rowspan="1" colspan="1">12</td><td rowspan="1" colspan="1">5.5–7.4 6.5±0.57</td><td rowspan="1" colspan="1">10.4–11.6 11.1±0.44</td><td rowspan="1" colspan="1">1.5–2.0 1.7±0.15</td><td rowspan="1" colspan="1">6–7</td></tr></tbody></table></table-wrap></tp:treatment-sec></tp:taxon-treatment>
