# Supplementary material for: ﻿Revision of the carnivorous land snail family Streptaxidae (Stylommatophora, Achatinina) in Myanmar, with description of four new species
Source: Zookeys. 2022 Jul 4;1110:39–102. doi: 10.3897/zookeys.1110.85399 (PMC9848723; doi:10.3897/zookeys.1110.85399)
Supplement: XML Treatment for Carinartemis petitii [file zookeys.1110.85399-treatment21.xml]

<!DOCTYPE tp:taxon-treatment
  PUBLIC "-//TaxonX//DTD Taxonomic Treatment Publishing DTD v0 20100105//EN" "tax-treatment-NSO.dtd">
<tp:taxon-treatment xmlns:tp="http://www.plazi.org/taxpub"><tp:treatment-meta><kwd-group><label>Taxon classification</label><kwd>
                <named-content content-type="kingdom">Animalia</named-content>
              </kwd><kwd>
                <named-content content-type="order">Stylommatophora</named-content>
              </kwd><kwd>
                <named-content content-type="family">Streptaxidae</named-content>
              </kwd></kwd-group><mixed-citation publication-type="journal"><person-group><name><surname>Sian Man</surname><given-names>Nem</given-names></name><name><surname>Siriboon</surname><given-names>Thanit</given-names></name><name><surname>Lin</surname><given-names>Aung</given-names></name><name><surname>Sutcharit</surname><given-names>Chirasak</given-names></name><name><surname>Panha</surname><given-names>Somsak</given-names></name></person-group><article-title>﻿Revision of the carnivorous land snail family <tp:taxon-name><tp:taxon-name-part taxon-name-part-type="family">Streptaxidae</tp:taxon-name-part></tp:taxon-name> (<tp:taxon-name><tp:taxon-name-part taxon-name-part-type="order">Stylommatophora</tp:taxon-name-part></tp:taxon-name>, <tp:taxon-name><tp:taxon-name-part taxon-name-part-type="suborder">Achatinina</tp:taxon-name-part></tp:taxon-name>) in Myanmar, with description of four new species</article-title><source>Zookeys</source><day>04</day><month>07</month><year>2022</year><volume>1110</volume><fpage>39</fpage><lpage>102</lpage><pub-id pub-id-type="doi">10.3897/zookeys.1110.85399</pub-id></mixed-citation></tp:treatment-meta><tp:nomenclature><label>﻿</label><tp:taxon-name>
              <object-id xmlns:xlink="http://www.w3.org/1999/xlink" content-type="arpha" xlink:type="simple">EA6B84AA-286D-5432-B5C3-5230C1EDE212</object-id>
              <tp:taxon-name-part taxon-name-part-type="genus" reg="Carinartemis">Carinartemis</tp:taxon-name-part>
              <tp:taxon-name-part taxon-name-part-type="species" reg="petitii">petitii</tp:taxon-name-part>
            </tp:taxon-name><tp:taxon-authority>(Gould, 1844)</tp:taxon-authority><xref ref-type="fig" rid="F17">Fig. 17A, B</xref><tp:nomenclature-citation-list><tp:nomenclature-citation><tp:taxon-name>
                  <tp:taxon-name-part taxon-name-part-type="genus" reg="Streptaxis">Streptaxis</tp:taxon-name-part>
                  <tp:taxon-name-part taxon-name-part-type="species" reg="petitii">petitii</tp:taxon-name-part>
                </tp:taxon-name><comment>Gould, 1844: 456, 457, pl. 24, fig. 7. Type locality: Tavoy [Dawei District, Tanintharyi Region, Myanmar].</comment></tp:nomenclature-citation><tp:nomenclature-citation><tp:taxon-name>
                  <tp:taxon-name-part taxon-name-part-type="genus" reg="Streptaxis">Streptaxis</tp:taxon-name-part>
                  <tp:taxon-name-part taxon-name-part-type="species" reg="petiti">petiti</tp:taxon-name-part>
                </tp:taxon-name><comment>[sic] – <xref ref-type="bibr" rid="B58">Pfeiffer 1876</xref>: 8.  <xref ref-type="bibr" rid="B33">Hanley and Theobald 1870</xref>: 4, pl. 8, fig. 4. <xref ref-type="bibr" rid="B48">Nevill 1878</xref>: 3. <xref ref-type="bibr" rid="B90">Tryon 1885</xref>: 74, pl. 14, figs 16–18. <xref ref-type="bibr" rid="B32">Gude 1903</xref>: 216. <xref ref-type="bibr" rid="B38">Kobelt 1910</xref>: 151, 152. <xref ref-type="bibr" rid="B10">Blanford and Godwin-Austin 1908</xref>: 4.</comment></tp:nomenclature-citation><tp:nomenclature-citation><tp:taxon-name>
                  <tp:taxon-name-part taxon-name-part-type="genus" reg="Haploptychius">Haploptychius</tp:taxon-name-part>
                  <tp:taxon-name-part taxon-name-part-type="species" reg="petiti">petiti</tp:taxon-name-part>
                </tp:taxon-name><comment>[sic] – <xref ref-type="bibr" rid="B37">Kobelt 1906</xref>: 142, pl. 57, fig. 14. <xref ref-type="bibr" rid="B70">Richardson 1988</xref>: 218.</comment></tp:nomenclature-citation><tp:nomenclature-citation><tp:taxon-name>
                  <tp:taxon-name-part taxon-name-part-type="genus" reg="Haploptychius">Haploptychius</tp:taxon-name-part>
                  <tp:taxon-name-part taxon-name-part-type="species" reg="petitii">petitii</tp:taxon-name-part>
                </tp:taxon-name><comment>– <xref ref-type="bibr" rid="B78">Siriboon et al. 2020</xref>: 7, 14, 16, fig. 3.</comment></tp:nomenclature-citation></tp:nomenclature-citation-list></tp:nomenclature><tp:treatment-sec sec-type="material" id="SECID0EEKAK"><title>Material examined.</title><p><bold><italic>Syntype</italic></bold><named-content xmlns:xlink="http://www.w3.org/1999/xlink" content-type="dwc:institutional_code" xlink:title="Museum of Comparative Zoology, Harvard University" xlink:href="http://grbio.org/institution/museum-comparative-zoology" xlink:type="simple">MCZ</named-content> 169290 (1 shell; Fig. <xref ref-type="fig" rid="F17">17A</xref>) from Burmah. Moulmein: <named-content xmlns:xlink="http://www.w3.org/1999/xlink" content-type="dwc:institutional_code" xlink:title="Natural History Museum, London" xlink:href="http://grbio.org/institution/natural-history-museum-london" xlink:type="simple">NHM</named-content>UK 1909.3.15.67 (2 shells, Fig. <xref ref-type="fig" rid="F17">17B</xref>) ex. Godwin-Austen collection. <named-content xmlns:xlink="http://www.w3.org/1999/xlink" content-type="dwc:institutional_code" xlink:title="Natural History Museum, London" xlink:href="http://grbio.org/institution/natural-history-museum-london" xlink:type="simple">NHM</named-content>UK 67.9.3.15 (1 shell) ex. Blanford collection.</p><fig id="F17" position="float" orientation="portrait"><object-id xmlns:xlink="http://www.w3.org/1999/xlink" content-type="doi" xlink:type="simple">10.3897/zookeys.1110.85399.figure17</object-id><object-id xmlns:xlink="http://www.w3.org/1999/xlink" content-type="arpha" xlink:type="simple">E5B9FEF1-E06B-5207-A5A4-B9B1AD3BE8DF</object-id><label>Figure 17.</label><caption><p><bold>A, B</bold><italic><tp:taxon-name><tp:taxon-name-part taxon-name-part-type="genus" reg="Carinartemis">Carinartemis</tp:taxon-name-part><tp:taxon-name-part taxon-name-part-type="species" reg="petitii">petitii</tp:taxon-name-part></tp:taxon-name></italic><bold>A</bold> syntype <named-content xmlns:xlink="http://www.w3.org/1999/xlink" content-type="dwc:institutional_code" xlink:title="Museum of Comparative Zoology, Harvard University" xlink:href="http://grbio.org/institution/museum-comparative-zoology" xlink:type="simple">MCZ</named-content> 169290 from Tavoy, British Burmah and <bold>B</bold> specimen <named-content xmlns:xlink="http://www.w3.org/1999/xlink" content-type="dwc:institutional_code" xlink:title="Natural History Museum, London" xlink:href="http://grbio.org/institution/natural-history-museum-london" xlink:type="simple">NHM</named-content>UK 1909.3.15.67 from Moulmein <bold>C, D</bold><italic><tp:taxon-name><tp:taxon-name-part taxon-name-part-type="genus" reg="Carinartemis">Carinartemis</tp:taxon-name-part><tp:taxon-name-part taxon-name-part-type="species" reg="exacutus">exacutus</tp:taxon-name-part></tp:taxon-name></italic><bold>C</bold> specimen <named-content xmlns:xlink="http://www.w3.org/1999/xlink" content-type="dwc:institutional_code" xlink:title="Natural History Museum, London" xlink:href="http://grbio.org/institution/natural-history-museum-london" xlink:type="simple">NHM</named-content>UK 1888.12.4.771–773 from Moulmein with apertural dentition and <bold>D</bold> specimen <named-content xmlns:xlink="http://www.w3.org/1999/xlink" content-type="dwc:institutional_code" xlink:title="Chulalongkorn University Museum of Zoology" xlink:href="http://grbio.org/institution/chulalongkorn-university-museum-natural-history" xlink:type="simple">CUMZ</named-content> 13025 from Taung Wine Cave, Hpa-an, Kayin State with apertural dentition.</p></caption><graphic xmlns:xlink="http://www.w3.org/1999/xlink" xlink:href="zookeys-1110-039_article-85399__-g017.jpg" position="float" orientation="portrait" xlink:type="simple" id="oo_710482.jpg"><uri content-type="original_file" xlink:type="simple">https://binary.pensoft.net/fig/710482</uri></graphic></fig></tp:treatment-sec><tp:treatment-sec sec-type="diagnosis" id="SECID0ECNAK"><title>Diagnosis.</title><p><italic><tp:taxon-name><tp:taxon-name-part taxon-name-part-type="genus" reg="Carinartemis">Carinartemis</tp:taxon-name-part><tp:taxon-name-part taxon-name-part-type="species" reg="petitii">petitii</tp:taxon-name-part></tp:taxon-name></italic> can be distinguished from <italic><tp:taxon-name><tp:taxon-name-part taxon-name-part-type="genus" reg="Carinartemis">C.</tp:taxon-name-part><tp:taxon-name-part taxon-name-part-type="species" reg="sankeyi">sankeyi</tp:taxon-name-part></tp:taxon-name></italic> (Benson, 1859) by having a fine transverse ridge on the upper periphery, penultimate whorl keeled and little extended beyond the diameter of last whorl, and a subcircular aperture. In addition, <italic><tp:taxon-name><tp:taxon-name-part taxon-name-part-type="genus" reg="Carinartemis">C.</tp:taxon-name-part><tp:taxon-name-part taxon-name-part-type="species" reg="petitii">petitii</tp:taxon-name-part></tp:taxon-name></italic> differs from <italic><tp:taxon-name><tp:taxon-name-part taxon-name-part-type="genus" reg="Indoartemon">I.</tp:taxon-name-part><tp:taxon-name-part taxon-name-part-type="species" reg="medius">medius</tp:taxon-name-part></tp:taxon-name></italic> from Thailand by having a more axially deflected last whorl, and only one parietal lamella present, while <italic><tp:taxon-name><tp:taxon-name-part taxon-name-part-type="genus" reg="Indoartemon">I.</tp:taxon-name-part><tp:taxon-name-part taxon-name-part-type="species" reg="medius">medius</tp:taxon-name-part></tp:taxon-name></italic> has a less axially deflected last whorl, and with one additional small palatal lamella. <italic><tp:taxon-name><tp:taxon-name-part taxon-name-part-type="genus" reg="Carinartemis">Carinartemis</tp:taxon-name-part><tp:taxon-name-part taxon-name-part-type="species" reg="petitii">petitii</tp:taxon-name-part></tp:taxon-name></italic> is superficially similar to <italic><tp:taxon-name><tp:taxon-name-part taxon-name-part-type="genus" reg="Haploptychius">H.</tp:taxon-name-part><tp:taxon-name-part taxon-name-part-type="species" reg="blaisei">blaisei</tp:taxon-name-part></tp:taxon-name></italic> but it has an elevated spire, keeled penultimate whorl, subcircular aperture, and thicker lip.</p></tp:treatment-sec><tp:treatment-sec sec-type="description" id="SECID0EVPAK"><title>Description.</title><p>Shell oblique-heliciform, white, and translucent; whorls 6½–7; spire conical with distinct suture. Shell surface glossy with fine transverse ridges, nearly smooth with a few transverse ridges near peristome. Embryonic shell ~ 2½ whorls with smooth surface; following whorls regularly coiled. Shell periphery keeled nearly the entire penultimate whorl; last whorl axially deflected. Aperture subcircular; peristome discontinuous, thickened, expanded, and reflected. Apertural dentition with one strong parietal lamella. Umbilicus open and deep (Fig. <xref ref-type="fig" rid="F17">17A, B</xref>).</p></tp:treatment-sec><tp:treatment-sec sec-type="distribution" id="SECID0E6PAK"><title>Distribution.</title><p>This species is known from the type locality in Myanmar (<xref ref-type="bibr" rid="B26">Gould 1844</xref>) and Kanchanaburi Province in Thailand (<xref ref-type="bibr" rid="B78">Siriboon et al. 2020</xref>).</p></tp:treatment-sec><tp:treatment-sec sec-type="remarks" id="SECID0ENQAK"><title>Remarks.</title><p>No new specimens were collected in this survey. However, the syntype (Fig. <xref ref-type="fig" rid="F17">17A</xref>) and the museum specimens (Fig. <xref ref-type="fig" rid="F17">17B</xref>) show slightly different shell forms. <italic><tp:taxon-name><tp:taxon-name-part taxon-name-part-type="genus" reg="Carinartemis">Carinartemis</tp:taxon-name-part><tp:taxon-name-part taxon-name-part-type="species" reg="petitii">petitii</tp:taxon-name-part></tp:taxon-name></italic> is similar in shell form to the genus <italic><tp:taxon-name><tp:taxon-name-part taxon-name-part-type="genus" reg="Haplotychius">Haplotychius</tp:taxon-name-part></tp:taxon-name></italic> in having one parietal lamella and a deflected last whorl. However, an initial molecular analysis placed this species within the <italic><tp:taxon-name><tp:taxon-name-part taxon-name-part-type="genus" reg="Carinartemis">Carinartemis</tp:taxon-name-part></tp:taxon-name></italic> clade (<xref ref-type="bibr" rid="B78">Siriboon et al. 2020</xref>). This species is clearly distinct from other recognized <italic><tp:taxon-name><tp:taxon-name-part taxon-name-part-type="genus" reg="Carinartemis">Carinartemis</tp:taxon-name-part></tp:taxon-name></italic> species by its oblique-heliciform shell, translucence and a high to low conical spire with a distinct suture. Moreover, the shell surface has fine transverse ridges that diminish below periphery, whorls regularly coiled, shell periphery is keeled; umbilicus open and deep. Aperture is semi-ovate, peristome thickened, expanded, reflected, and apertural dentition with one strong parietal lamella.</p></tp:treatment-sec><ref-list><ref id="B58"><mixed-citation xmlns:xlink="http://www.w3.org/1999/xlink" xlink:type="simple"><person-group><name name-style="western"><surname>Pfeiffer</surname><given-names>L</given-names></name></person-group> (<year>1847</year> [1847–1848]) Monographia Heliceorum Viventium sistens Descriptiones Systematicas et Criticas Omnium Huius Familiae Generum et Specierum Hodie Cognitarum. Volume 1. Lipsiae: F. A. Brockhaus 48pp. [pp. 1–320 (1847) , pp. 321–484 (1848)] <ext-link xlink:type="simple" ext-link-type="doi" xlink:href="10.5962/bhl.title.10791">https://doi.org/10.5962/bhl.title.10791</ext-link></mixed-citation></ref><ref id="B33"><mixed-citation xmlns:xlink="http://www.w3.org/1999/xlink" xlink:type="simple"><person-group><name name-style="western"><surname>Hanley</surname><given-names>SCT</given-names></name><name name-style="western"><surname>Theobald</surname><given-names>W</given-names></name></person-group> (<year>1870</year> 1874 1876 [1870–1876]) <article-title>Conchologia Indica: Illustrations of the Land and Freshwater Shells of British India.</article-title> London[i–xviii+] 1–65 pp.[160 pls.] [pp 1–18 pls 1–40(1870) ; pp 19–28, pls 41–60 (1872); pp 29–34, pls 61–80 (1873); pp 35–48, pls 81–120 (1874); pp 49–56, pls 121–140 (1875); pp 57–65, pls 141–160 (1876)] [Published in parts, dates after Prashad (1927)].</mixed-citation></ref><ref id="B48"><mixed-citation xmlns:xlink="http://www.w3.org/1999/xlink" xlink:type="simple"><person-group><name name-style="western"><surname>Nevill</surname><given-names>G</given-names></name></person-group> (<year>1878</year>) <source>Hand list of <tp:taxon-name><tp:taxon-name-part taxon-name-part-type="phylum">Mollusca</tp:taxon-name-part></tp:taxon-name> in the Indian Museum, Calcutta. Part I. <tp:taxon-name><tp:taxon-name-part taxon-name-part-type="class">Gastropoda</tp:taxon-name-part></tp:taxon-name>. <tp:taxon-name><tp:taxon-name-part taxon-name-part-type="infraclass">Pulmonata</tp:taxon-name-part></tp:taxon-name> and <tp:taxon-name><tp:taxon-name-part taxon-name-part-type="subclass">Prosobranchia</tp:taxon-name-part></tp:taxon-name>-Neurobranchia.</source><publisher-name>Indian Museum</publisher-name>, <publisher-loc>Calcutta</publisher-loc>, <size units="page">338 pp</size>. <ext-link xlink:type="simple" ext-link-type="doi" xlink:href="10.5962/bhl.title.11957">https://doi.org/10.5962/bhl.title.11957</ext-link></mixed-citation></ref><ref id="B90"><mixed-citation xmlns:xlink="http://www.w3.org/1999/xlink" xlink:type="simple"><person-group><name name-style="western"><surname>Tryon Jr</surname><given-names>GW</given-names></name></person-group> (<year>1885</year>) Manual of Conchology, Structure and Systematic, with Illustrations of the Species. Volume 1. The Academy of Natural Science of Philadelphia, 364 pp. <ext-link xlink:type="simple" ext-link-type="doi" xlink:href="10.5962/bhl.title.6534">https://doi.org/10.5962/bhl.title.6534</ext-link></mixed-citation></ref><ref id="B32"><mixed-citation xmlns:xlink="http://www.w3.org/1999/xlink" xlink:type="simple"><person-group><name name-style="western"><surname>Gude</surname><given-names>GK</given-names></name></person-group> (<year>1903</year>) <article-title>A synopsis of the genus <italic><tp:taxon-name><tp:taxon-name-part taxon-name-part-type="genus">Streptaxis</tp:taxon-name-part></tp:taxon-name></italic> and its allies.</article-title><source>Proceedings of the Malacological Society of London</source><volume>5</volume>: <fpage>201</fpage>–<lpage>275</lpage>.</mixed-citation></ref><ref id="B38"><mixed-citation xmlns:xlink="http://www.w3.org/1999/xlink" xlink:type="simple"><person-group><name name-style="western"><surname>Kobelt</surname><given-names>W</given-names></name></person-group> (<year>1910</year>) <article-title>Katalog der lebenden schalentragenden Mollusken der Abteilung <tp:taxon-name><tp:taxon-name-part taxon-name-part-type="class">Agnatha</tp:taxon-name-part></tp:taxon-name>.</article-title><source>Jahrbücher des Nassauischen Vereins für Naturkunde</source><volume>63</volume>: <fpage>138</fpage>–<lpage>196</lpage>.</mixed-citation></ref><ref id="B10"><mixed-citation xmlns:xlink="http://www.w3.org/1999/xlink" xlink:type="simple"><person-group><name name-style="western"><surname>Blanford</surname><given-names>WT</given-names></name><name name-style="western"><surname>Godwin-Austen</surname><given-names>HH</given-names></name></person-group> (<year>1908</year>) <source>The Fauna of British India, Including Ceylon and Burma. <tp:taxon-name><tp:taxon-name-part taxon-name-part-type="phylum">Mollusca</tp:taxon-name-part></tp:taxon-name>. <tp:taxon-name><tp:taxon-name-part taxon-name-part-type="family">Testacellidae</tp:taxon-name-part></tp:taxon-name> and <tp:taxon-name><tp:taxon-name-part taxon-name-part-type="family">Zonitidae</tp:taxon-name-part></tp:taxon-name>.</source><publisher-name>Taylor and Francis</publisher-name>, <publisher-loc>London</publisher-loc>, <size units="page">311 pp</size>. <ext-link xlink:type="simple" ext-link-type="doi" xlink:href="10.5962/bhl.title.13103">https://doi.org/10.5962/bhl.title.13103</ext-link></mixed-citation></ref><ref id="B37"><mixed-citation xmlns:xlink="http://www.w3.org/1999/xlink" xlink:type="simple"><person-group><name name-style="western"><surname>Kobelt</surname><given-names>W</given-names></name></person-group> (<year>1905</year> 1906 [1905–1906]) Die Raublungenschnecken (<tp:taxon-name><tp:taxon-name-part taxon-name-part-type="class">Agnatha</tp:taxon-name-part></tp:taxon-name>). Zweite Abtheilung: <tp:taxon-name><tp:taxon-name-part taxon-name-part-type="family">Streptaxidae</tp:taxon-name-part></tp:taxon-name> und <tp:taxon-name><tp:taxon-name-part taxon-name-part-type="family">Daudebardiidae</tp:taxon-name-part></tp:taxon-name>. Systematisches Conchylien-Cabinet von Martini und Chemnitz 1(12b) (2): 1–211 pls42–71 [pp. 1–96 pls 42–59 (1905) ; 97–211, pls 60–71 (1906)].</mixed-citation></ref><ref id="B70"><mixed-citation xmlns:xlink="http://www.w3.org/1999/xlink" xlink:type="simple"><person-group><name name-style="western"><surname>Richardson</surname><given-names>L</given-names></name></person-group> (<year>1988</year>) <article-title><tp:taxon-name><tp:taxon-name-part taxon-name-part-type="superfamily">Streptaxacea</tp:taxon-name-part></tp:taxon-name>: Catalog of species, Part I, <tp:taxon-name><tp:taxon-name-part taxon-name-part-type="family">Streptaxidae</tp:taxon-name-part></tp:taxon-name>.</article-title><source>Tryonia</source><volume>16</volume>: <fpage>1</fpage>–<lpage>326</lpage>.</mixed-citation></ref><ref id="B78"><mixed-citation xmlns:xlink="http://www.w3.org/1999/xlink" xlink:type="simple"><person-group><name name-style="western"><surname>Siriboon</surname><given-names>T</given-names></name><name name-style="western"><surname>Naggs</surname><given-names>F</given-names></name><name name-style="western"><surname>Wade</surname><given-names>CM</given-names></name><name name-style="western"><surname>Jeratthitikul</surname><given-names>E</given-names></name><name name-style="western"><surname>Tongkerd</surname><given-names>P</given-names></name><name name-style="western"><surname>Jirapatrasilp</surname><given-names>P</given-names></name><name name-style="western"><surname>Panha</surname><given-names>S</given-names></name><name name-style="western"><surname>Sutcharit</surname><given-names>C</given-names></name></person-group> (<year>2020</year>) <article-title>Phylogenetic relationships of the carnivorous terrestrial snail family <tp:taxon-name><tp:taxon-name-part taxon-name-part-type="family">Streptaxidae</tp:taxon-name-part></tp:taxon-name> (<tp:taxon-name><tp:taxon-name-part taxon-name-part-type="order">Stylommatophora</tp:taxon-name-part></tp:taxon-name>: <tp:taxon-name><tp:taxon-name-part taxon-name-part-type="suborder">Achatinina</tp:taxon-name-part></tp:taxon-name>) in Thailand and surrounding areas of Southeast Asia.</article-title><source>Systematics and Biodiversity</source><volume>18</volume>(<issue>7</issue>): <fpage>720</fpage>–<lpage>738</lpage>. <ext-link xlink:type="simple" ext-link-type="doi" xlink:href="10.1080/14772000.2020.1783384">https://doi.org/10.1080/14772000.2020.1783384</ext-link></mixed-citation></ref><ref id="B26"><mixed-citation xmlns:xlink="http://www.w3.org/1999/xlink" xlink:type="simple"><person-group><name name-style="western"><surname>Gould</surname><given-names>AA</given-names></name></person-group> (<year>1844</year>) <article-title>Descriptions of land shells from the province of Tavoy, in British Burmah.</article-title><source>Boston Journal of Natural History</source><volume>4</volume>: <fpage>452</fpage>–<lpage>459</lpage>.</mixed-citation></ref></ref-list></tp:taxon-treatment>
