# Supplementary material for: ﻿Revision of the carnivorous land snail family Streptaxidae (Stylommatophora, Achatinina) in Myanmar, with description of four new species
Source: Zookeys. 2022 Jul 4;1110:39–102. doi: 10.3897/zookeys.1110.85399 (PMC9848723; doi:10.3897/zookeys.1110.85399)
Supplement: XML Treatment for Carinartemis exacutus [file zookeys.1110.85399-treatment22.xml]

<!DOCTYPE tp:taxon-treatment
  PUBLIC "-//TaxonX//DTD Taxonomic Treatment Publishing DTD v0 20100105//EN" "tax-treatment-NSO.dtd">
<tp:taxon-treatment xmlns:tp="http://www.plazi.org/taxpub"><tp:treatment-meta><kwd-group><label>Taxon classification</label><kwd>
                <named-content content-type="kingdom">Animalia</named-content>
              </kwd><kwd>
                <named-content content-type="order">Stylommatophora</named-content>
              </kwd><kwd>
                <named-content content-type="family">Streptaxidae</named-content>
              </kwd></kwd-group><mixed-citation publication-type="journal"><person-group><name><surname>Sian Man</surname><given-names>Nem</given-names></name><name><surname>Siriboon</surname><given-names>Thanit</given-names></name><name><surname>Lin</surname><given-names>Aung</given-names></name><name><surname>Sutcharit</surname><given-names>Chirasak</given-names></name><name><surname>Panha</surname><given-names>Somsak</given-names></name></person-group><article-title>﻿Revision of the carnivorous land snail family <tp:taxon-name><tp:taxon-name-part taxon-name-part-type="family">Streptaxidae</tp:taxon-name-part></tp:taxon-name> (<tp:taxon-name><tp:taxon-name-part taxon-name-part-type="order">Stylommatophora</tp:taxon-name-part></tp:taxon-name>, <tp:taxon-name><tp:taxon-name-part taxon-name-part-type="suborder">Achatinina</tp:taxon-name-part></tp:taxon-name>) in Myanmar, with description of four new species</article-title><source>Zookeys</source><day>04</day><month>07</month><year>2022</year><volume>1110</volume><fpage>39</fpage><lpage>102</lpage><pub-id pub-id-type="doi">10.3897/zookeys.1110.85399</pub-id></mixed-citation></tp:treatment-meta><tp:nomenclature><label>﻿</label><tp:taxon-name>
              <object-id xmlns:xlink="http://www.w3.org/1999/xlink" content-type="arpha" xlink:type="simple">202F0534-1A86-581E-B898-8C1AD67FD947</object-id>
              <tp:taxon-name-part taxon-name-part-type="genus" reg="Carinartemis">Carinartemis</tp:taxon-name-part>
              <tp:taxon-name-part taxon-name-part-type="species" reg="exacutus">exacutus</tp:taxon-name-part>
            </tp:taxon-name><tp:taxon-authority>(Gould, 1856)</tp:taxon-authority><xref ref-type="fig" rid="F1">Figs 1</xref><xref ref-type="fig" rid="F2">, 2D</xref><xref ref-type="fig" rid="F17">, 17C, D</xref><xref ref-type="fig" rid="F18">, 18</xref><xref ref-type="fig" rid="F21">, 21A, B</xref><xref ref-type="fig" rid="F22">, 22</xref><xref ref-type="fig" rid="F24">, 24D</xref><tp:nomenclature-citation-list><tp:nomenclature-citation><tp:taxon-name>
                  <tp:taxon-name-part taxon-name-part-type="genus" reg="Streptaxis">Streptaxis</tp:taxon-name-part>
                  <tp:taxon-name-part taxon-name-part-type="species" reg="exacutus">exacutus</tp:taxon-name-part>
                </tp:taxon-name><comment>Gould, 1856: 13. Type locality: Burma [Myanmar].</comment></tp:nomenclature-citation><tp:nomenclature-citation><tp:taxon-name>
                  <tp:taxon-name-part taxon-name-part-type="genus" reg="Streptaxis">Streptaxis</tp:taxon-name-part>
                  <tp:taxon-name-part taxon-name-part-type="species" reg="exacuta">exacuta</tp:taxon-name-part>
                </tp:taxon-name><comment>[sic] – <xref ref-type="bibr" rid="B61">Pfeiffer 1859</xref>: 331.</comment></tp:nomenclature-citation><tp:nomenclature-citation><tp:taxon-name>
                  <tp:taxon-name-part taxon-name-part-type="genus" reg="Streptaxis">Streptaxis</tp:taxon-name-part>
                  <tp:taxon-name-part taxon-name-part-type="species" reg="exacutus">exacutus</tp:taxon-name-part>
                </tp:taxon-name><comment>– <xref ref-type="bibr" rid="B64">Pfeiffer 1871</xref>: 30, 31, pl. 115, figs 13, 14.  <xref ref-type="bibr" rid="B33">Hanley and Theobald 1870</xref>: 40, pl. 98, figs 8–10. <xref ref-type="bibr" rid="B48">Nevill 1878</xref>: 3. <xref ref-type="bibr" rid="B90">Tryon 1885</xref>: 72, pl. 14, figs 11, 12. Blandford and Godwin-Austin 1908: 8.</comment></tp:nomenclature-citation><tp:nomenclature-citation><tp:taxon-name>
                  <tp:taxon-name-part taxon-name-part-type="genus" reg="Haploptychius">Haploptychius</tp:taxon-name-part>
                  <tp:taxon-name-part taxon-name-part-type="species" reg="exacutus">exacutus</tp:taxon-name-part>
                </tp:taxon-name><comment>– <xref ref-type="bibr" rid="B37">Kobelt 1906</xref>: 142, 143, pl. 57, figs 16–18. <xref ref-type="bibr" rid="B70">Richardson 1988</xref>: 215. <xref ref-type="bibr" rid="B77">Siriboon et al. 2014b</xref>: 169, 171.</comment></tp:nomenclature-citation></tp:nomenclature-citation-list></tp:nomenclature><tp:treatment-sec sec-type="material" id="SECID0EUWAK"><title>Material examined.</title><p>Moulmein: <named-content xmlns:xlink="http://www.w3.org/1999/xlink" content-type="dwc:institutional_code" xlink:title="Natural History Museum, London" xlink:href="http://grbio.org/institution/natural-history-museum-london" xlink:type="simple">NHM</named-content>UK 1874.9.3.15 (3 shells) ex. Godwin-Austen. <named-content xmlns:xlink="http://www.w3.org/1999/xlink" content-type="dwc:institutional_code" xlink:title="Natural History Museum, London" xlink:href="http://grbio.org/institution/natural-history-museum-london" xlink:type="simple">NHM</named-content>UK 1888.12.4.771–773 (3 shells; Fig. <xref ref-type="fig" rid="F17">17C</xref>). <named-content xmlns:xlink="http://www.w3.org/1999/xlink" content-type="dwc:institutional_code" xlink:title="Natural History Museum, London" xlink:href="http://grbio.org/institution/natural-history-museum-london" xlink:type="simple">NHM</named-content>UK 1906.2.2.198 (3 shells + 2 juveniles; Fig. <xref ref-type="fig" rid="F18">18A</xref>) ex. Blanford collection. <named-content xmlns:xlink="http://www.w3.org/1999/xlink" content-type="dwc:institutional_code" xlink:title="Natural History Museum, London" xlink:href="http://grbio.org/institution/natural-history-museum-london" xlink:type="simple">NHM</named-content>UK 1903.7.1.3999 (3 shells) ex. Godwin-Austen collection. Burma: <named-content xmlns:xlink="http://www.w3.org/1999/xlink" content-type="dwc:institutional_code" xlink:title="Natural History Museum, London" xlink:href="http://grbio.org/institution/natural-history-museum-london" xlink:type="simple">NHM</named-content>UK1950.12.9.170 (1 shell) ex. Laidlaw collection. Mergui: <named-content xmlns:xlink="http://www.w3.org/1999/xlink" content-type="dwc:institutional_code" xlink:title="Natural History Museum, London" xlink:href="http://grbio.org/institution/natural-history-museum-london" xlink:type="simple">NHM</named-content>UK ex. Cuming collection (2 shells). Sadhdan Cave, Hpa-an Township, Hpa-an District, Kayin State, Myanmar (<named-content xmlns:xlink="http://www.w3.org/1999/xlink" content-type="dwc:verbatimCoordinates" xlink:type="simple"><named-content content-type="geo-json" specific-use="{&#34;type&#34;:&#34;Point&#34;,&#34;coordinates&#34;:[97.717833,16.739833]}" id="NCID0EZXAK" xlink:type="simple">16°44'23.4"N, 97°43'04.2"E</named-content></named-content>): <named-content xmlns:xlink="http://www.w3.org/1999/xlink" content-type="dwc:institutional_code" xlink:title="Chulalongkorn University Museum of Zoology" xlink:href="http://grbio.org/institution/chulalongkorn-university-museum-natural-history" xlink:type="simple">CUMZ</named-content> 13020 (3 shells). Bayin Nyi Cave, Hpa-an Township, Hpa-an District, Kayin State, Myanmar (<named-content xmlns:xlink="http://www.w3.org/1999/xlink" content-type="dwc:verbatimCoordinates" xlink:type="simple"><named-content content-type="geo-json" specific-use="{&#34;type&#34;:&#34;Point&#34;,&#34;coordinates&#34;:[97.491833,16.969472]}" id="NCID0EFYAK" xlink:type="simple">16°58'10.1"N, 97°29'30.6"E</named-content></named-content>): <named-content xmlns:xlink="http://www.w3.org/1999/xlink" content-type="dwc:institutional_code" xlink:title="Chulalongkorn University Museum of Zoology" xlink:href="http://grbio.org/institution/chulalongkorn-university-museum-natural-history" xlink:type="simple">CUMZ</named-content> 13021 (8 shells; Fig. <xref ref-type="fig" rid="F18">18B</xref>), <named-content xmlns:xlink="http://www.w3.org/1999/xlink" content-type="dwc:institutional_code" xlink:title="Chulalongkorn University Museum of Zoology" xlink:href="http://grbio.org/institution/chulalongkorn-university-museum-natural-history" xlink:type="simple">CUMZ</named-content> 13022 (15 specimens in ethanol). Lun Nga Mountain, Hpa-an Township, Hpa-an District, Kayin State, Myanmar (<named-content xmlns:xlink="http://www.w3.org/1999/xlink" content-type="dwc:verbatimCoordinates" xlink:type="simple"><named-content content-type="geo-json" specific-use="{&#34;type&#34;:&#34;Point&#34;,&#34;coordinates&#34;:[97.785972,16.748111]}" id="NCID0EZYAK" xlink:type="simple">16°44'53.2"N, 97°47'09.5"E</named-content></named-content>): <named-content xmlns:xlink="http://www.w3.org/1999/xlink" content-type="dwc:institutional_code" xlink:title="Chulalongkorn University Museum of Zoology" xlink:href="http://grbio.org/institution/chulalongkorn-university-museum-natural-history" xlink:type="simple">CUMZ</named-content> 13023 (14 shells; Fig. <xref ref-type="fig" rid="F18">18C</xref>), <named-content xmlns:xlink="http://www.w3.org/1999/xlink" content-type="dwc:institutional_code" xlink:title="Chulalongkorn University Museum of Zoology" xlink:href="http://grbio.org/institution/chulalongkorn-university-museum-natural-history" xlink:type="simple">CUMZ</named-content> 13024 (50 specimens in ethanol). Taung Wine Cave, near Thiri Hpa-an Hotel, Hpa-an Township, Hpa-an District, Kayin State, Myanmar (<named-content xmlns:xlink="http://www.w3.org/1999/xlink" content-type="dwc:verbatimCoordinates" xlink:type="simple"><named-content content-type="geo-json" specific-use="{&#34;type&#34;:&#34;Point&#34;,&#34;coordinates&#34;:[97.621778,16.841972]}" id="NCID0ENZAK" xlink:type="simple">16°50'31.1"N, 97°37'18.4"E</named-content></named-content>): <named-content xmlns:xlink="http://www.w3.org/1999/xlink" content-type="dwc:institutional_code" xlink:title="Chulalongkorn University Museum of Zoology" xlink:href="http://grbio.org/institution/chulalongkorn-university-museum-natural-history" xlink:type="simple">CUMZ</named-content> 13025 (3 shells; Fig. <xref ref-type="fig" rid="F17">17D</xref>), <named-content xmlns:xlink="http://www.w3.org/1999/xlink" content-type="dwc:institutional_code" xlink:title="Chulalongkorn University Museum of Zoology" xlink:href="http://grbio.org/institution/chulalongkorn-university-museum-natural-history" xlink:type="simple">CUMZ</named-content>13026 (6 specimens in ethanol). Kaw Ka Taung Cave (Golden valley), Hpa-an Township, Hpa-an District, Kayin State, Myanmar (<named-content xmlns:xlink="http://www.w3.org/1999/xlink" content-type="dwc:verbatimCoordinates" xlink:type="simple"><named-content content-type="geo-json" specific-use="{&#34;type&#34;:&#34;Point&#34;,&#34;coordinates&#34;:[97.619694,16.842333]}" id="NCID0E4ZAK" xlink:type="simple">16°50'32.4"N, 97°37'10.9"E</named-content></named-content>): <named-content xmlns:xlink="http://www.w3.org/1999/xlink" content-type="dwc:institutional_code" xlink:title="Chulalongkorn University Museum of Zoology" xlink:href="http://grbio.org/institution/chulalongkorn-university-museum-natural-history" xlink:type="simple">CUMZ</named-content> 13027 (1 shell).</p><fig id="F18" position="float" orientation="portrait"><object-id xmlns:xlink="http://www.w3.org/1999/xlink" content-type="doi" xlink:type="simple">10.3897/zookeys.1110.85399.figure18</object-id><object-id xmlns:xlink="http://www.w3.org/1999/xlink" content-type="arpha" xlink:type="simple">B07A7B89-B3B8-565C-B669-2DAFB51D774A</object-id><label>Figure 18.</label><caption><p><italic><tp:taxon-name><tp:taxon-name-part taxon-name-part-type="genus" reg="Carinartemis">Carinartemis</tp:taxon-name-part><tp:taxon-name-part taxon-name-part-type="species" reg="exacutus">exacutus</tp:taxon-name-part></tp:taxon-name></italic><bold>A</bold> specimen <named-content xmlns:xlink="http://www.w3.org/1999/xlink" content-type="dwc:institutional_code" xlink:title="Natural History Museum, London" xlink:href="http://grbio.org/institution/natural-history-museum-london" xlink:type="simple">NHM</named-content>UK 1906.2.2.198 from Moulmein <bold>B</bold> specimen <named-content xmlns:xlink="http://www.w3.org/1999/xlink" content-type="dwc:institutional_code" xlink:title="Chulalongkorn University Museum of Zoology" xlink:href="http://grbio.org/institution/chulalongkorn-university-museum-natural-history" xlink:type="simple">CUMZ</named-content> 13021 from Bayin Nyi Cave, Hpa-an, Kayin State <bold>C</bold> specimen <named-content xmlns:xlink="http://www.w3.org/1999/xlink" content-type="dwc:institutional_code" xlink:title="Chulalongkorn University Museum of Zoology" xlink:href="http://grbio.org/institution/chulalongkorn-university-museum-natural-history" xlink:type="simple">CUMZ</named-content> 13023 from Lun Nga Mountain, Hpa-an, Kayin State with apertural dentition.</p></caption><graphic xmlns:xlink="http://www.w3.org/1999/xlink" xlink:href="zookeys-1110-039_article-85399__-g018.jpg" position="float" orientation="portrait" xlink:type="simple" id="oo_710483.jpg"><uri content-type="original_file" xlink:type="simple">https://binary.pensoft.net/fig/710483</uri></graphic></fig></tp:treatment-sec><tp:treatment-sec sec-type="diagnosis" id="SECID0EQ2AK"><title>Diagnosis.</title><p><italic><tp:taxon-name><tp:taxon-name-part taxon-name-part-type="genus" reg="Carinartemis">Carinartemis</tp:taxon-name-part><tp:taxon-name-part taxon-name-part-type="species" reg="exacutus">exacutus</tp:taxon-name-part></tp:taxon-name></italic> is superficially similar to <italic><tp:taxon-name><tp:taxon-name-part taxon-name-part-type="genus" reg="Carinartemis">C.</tp:taxon-name-part><tp:taxon-name-part taxon-name-part-type="species" reg="sankeyi">sankeyi</tp:taxon-name-part></tp:taxon-name></italic>, <italic><tp:taxon-name><tp:taxon-name-part taxon-name-part-type="genus" reg="Carinartemis">C.</tp:taxon-name-part><tp:taxon-name-part taxon-name-part-type="species" reg="vesperus">vesperus</tp:taxon-name-part></tp:taxon-name></italic> Siriboon &amp; Panha, 2014, and <italic><tp:taxon-name><tp:taxon-name-part taxon-name-part-type="genus" reg="Carinartemis">C.</tp:taxon-name-part><tp:taxon-name-part taxon-name-part-type="species" reg="striatus">striatus</tp:taxon-name-part></tp:taxon-name></italic> Siriboon &amp; Panha, 2014 from western Thailand, but it has a larger shell, convex spire, immediately expanded penultimate whorl, semi-ovate aperture, two parietal lamellae, very thickened penial sheath, vas deferens passes through penial sheath, curved portion of vas deferens with very thin connective tissue, and hooks located on irregular trapezoidal penial papillae separated by longitudinal folds. In comparison, <italic><tp:taxon-name><tp:taxon-name-part taxon-name-part-type="genus" reg="Carinartemis">C.</tp:taxon-name-part><tp:taxon-name-part taxon-name-part-type="species" reg="sankeyi">sankeyi</tp:taxon-name-part></tp:taxon-name></italic>, <italic><tp:taxon-name><tp:taxon-name-part taxon-name-part-type="genus" reg="Carinartemis">C.</tp:taxon-name-part><tp:taxon-name-part taxon-name-part-type="species" reg="vesperus">vesperus</tp:taxon-name-part></tp:taxon-name></italic>, and <italic><tp:taxon-name><tp:taxon-name-part taxon-name-part-type="genus" reg="Carinartemis">C.</tp:taxon-name-part><tp:taxon-name-part taxon-name-part-type="species" reg="striatus">striatus</tp:taxon-name-part></tp:taxon-name></italic> have an elevated spire, regularly expanded penultimate whorl, but <italic><tp:taxon-name><tp:taxon-name-part taxon-name-part-type="genus" reg="Carinartemis">C.</tp:taxon-name-part><tp:taxon-name-part taxon-name-part-type="species" reg="sankeyi">sankeyi</tp:taxon-name-part></tp:taxon-name></italic> has fine transverse ridges on the entire shell, subquadrangular aperture, one parietal lamella, slender atrium, thin penial sheath, vas deferens does not pass through a penial sheath, curved portion of vas deferens is without connective tissue, proximal penial hook located on laterally-flattened penial papillae, and distal penial hooks located on laterally compressed penial papillae separated by reticulated folds. In contrast, <italic><tp:taxon-name><tp:taxon-name-part taxon-name-part-type="genus" reg="Carinartemis">C.</tp:taxon-name-part><tp:taxon-name-part taxon-name-part-type="species" reg="vesperus">vesperus</tp:taxon-name-part></tp:taxon-name></italic> has a subcircular aperture, lacks parietal lamellae, has a less axially deflected last whorl, vas deferens passes through the penial sheath, curved portion of vas deferens is without connective tissue, and penial papillae absent. Meanwhile, <italic><tp:taxon-name><tp:taxon-name-part taxon-name-part-type="genus" reg="Carinartemis">C.</tp:taxon-name-part><tp:taxon-name-part taxon-name-part-type="species" reg="striatus">striatus</tp:taxon-name-part></tp:taxon-name></italic> has strong transverse ridges over the entire shell, a semi-ovate aperture, one parietal lamella, vas deferens is attached to the distal end of the penial sheath with very thin connective tissue, and hooks are located on papillae without connected longitudinal folds.</p></tp:treatment-sec><tp:treatment-sec sec-type="description" id="SECID0EE6AK"><title>Description.</title><p>Shell oblique-heliciform, white, and translucent; whorls 6–6½; spire convex with distinct suture. Shell surface glossy with fine transverse ridges, nearly smooth with few transverse ridges near peristome; varices present. Embryonic shell ~ 2½ whorls with smooth surface; following whorls intermediately coiled. Shell periphery wide and sharply keeled along nearly the entire penultimate whorl; last whorl axially deflected. Aperture semi-ovate; peristome discontinuous, thickened, expanded, and slightly reflected. Apertural dentition with one strong parietal lamella and sometimes with a second parietal lamella adjoined <abbrev xmlns:xlink="http://www.w3.org/1999/xlink" xlink:title="atrium" id="ABBRID0EK6AK" xlink:type="simple">at</abbrev> a right angle. Umbilicus open and deep (Figs <xref ref-type="fig" rid="F17">17C, D</xref>, <xref ref-type="fig" rid="F18">18</xref>).</p><p><bold><italic>Genital organs</italic>.</bold> Atrium (<abbrev xmlns:xlink="http://www.w3.org/1999/xlink" xlink:title="atrium" id="ABBRID0E46AK" xlink:type="simple">at</abbrev>) short. Penis (p) a very thin, and long tube. Penial sheath (<abbrev xmlns:xlink="http://www.w3.org/1999/xlink" xlink:title="penial sheath" id="ABBRID0EBABK" xlink:type="simple">ps</abbrev>) muscularly enlarged, very thickened and extending entire length of penis; penial sheath retractor muscle (<abbrev xmlns:xlink="http://www.w3.org/1999/xlink" xlink:title="penial sheath retractor muscle" id="ABBRID0EFABK" xlink:type="simple">psr</abbrev>) thin, originating near genital orifice, attached to atrium with short and thin connective tissue, and inserting distally on penial sheath (Fig. <xref ref-type="fig" rid="F21">21A</xref>). Vas deferens (<abbrev xmlns:xlink="http://www.w3.org/1999/xlink" xlink:title="vas deferens" id="ABBRID0ENABK" xlink:type="simple">vd</abbrev>) passes through a short portion of penial sheath, then extends to curved portion <abbrev xmlns:xlink="http://www.w3.org/1999/xlink" xlink:title="atrium" id="ABBRID0ERABK" xlink:type="simple">at</abbrev> ~ 1/11 of the penial sheath length before entering penis distally. Curved portion of vas deferens with very thin connective tissue originating <abbrev xmlns:xlink="http://www.w3.org/1999/xlink" xlink:title="atrium" id="ABBRID0EVABK" xlink:type="simple">at</abbrev> penial sheath (Fig. <xref ref-type="fig" rid="F21">21B</xref>). Penial retractor muscle (<abbrev xmlns:xlink="http://www.w3.org/1999/xlink" xlink:title="penial retractor muscle" id="ABBRID0E4ABK" xlink:type="simple">pr</abbrev>) thin, very long, inserting <abbrev xmlns:xlink="http://www.w3.org/1999/xlink" xlink:title="atrium" id="ABBRID0EBBBK" xlink:type="simple">at</abbrev> penis and vas deferens junction.</p><p>Internal wall of atrium generally smooth with sparse atrial pores (Fig. <xref ref-type="fig" rid="F22">22A</xref>). Penial wall with scattered pale brownish penial hooks, ~ 20 hooks/200 μm<sup>2</sup>; hooks located on laterally flattened penial papillae and separated by longitudinal folds (Fig. <xref ref-type="fig" rid="F22">22B–D</xref>). Penial hooks small (&lt;0.02 mm in length), expanded <abbrev xmlns:xlink="http://www.w3.org/1999/xlink" xlink:title="atrium" id="ABBRID0ERBBK" xlink:type="simple">at</abbrev> base, tips pointed and curved towards genital orifice (Fig. <xref ref-type="fig" rid="F22">22E, F</xref>).</p><p>Vagina (v) very short and ~ 1/12 of penis length. Gametolytic duct (<abbrev xmlns:xlink="http://www.w3.org/1999/xlink" xlink:title="gametolytic duct" id="ABBRID0E2BBK" xlink:type="simple">gd</abbrev>) a long tube extending as far as albumin gland; gametolytic sac (<abbrev xmlns:xlink="http://www.w3.org/1999/xlink" xlink:title="gametolytic sac" id="ABBRID0E6BBK" xlink:type="simple">gs</abbrev>) ovate. Proximal free oviduct (<abbrev xmlns:xlink="http://www.w3.org/1999/xlink" xlink:title="free oviduct" id="ABBRID0EDCBK" xlink:type="simple">fo</abbrev>) enlarged then tapering to smaller diameter distally. Oviduct (<abbrev xmlns:xlink="http://www.w3.org/1999/xlink" xlink:title="ovary" id="ABBRID0EHCBK" xlink:type="simple">ov</abbrev>) enlarged and folded; prostate gland inconspicuous and bound to oviduct. Talon (<abbrev xmlns:xlink="http://www.w3.org/1999/xlink" xlink:title="talon" id="ABBRID0ELCBK" xlink:type="simple">ta</abbrev>) small, short and club shaped. Hermaphroditic duct (<abbrev xmlns:xlink="http://www.w3.org/1999/xlink" xlink:title="hermaphroditic duct" id="ABBRID0EPCBK" xlink:type="simple">hd</abbrev>) bearing long seminal vesicle (<abbrev xmlns:xlink="http://www.w3.org/1999/xlink" xlink:title="seminal vesicle" id="ABBRID0ETCBK" xlink:type="simple">sv</abbrev>) ~ 1/2 the length from talon to branching point of seminal vesicle (Fig. <xref ref-type="fig" rid="F21">21A</xref>).</p><p>Vaginal wall with longitudinal oblique vaginal folds, folds with nearly smooth surface and vaginal hook absent (Fig. <xref ref-type="fig" rid="F22">22G</xref>).</p><p><bold><italic><tp:taxon-name><tp:taxon-name-part taxon-name-part-type="genus" reg="Radula">Radula</tp:taxon-name-part></tp:taxon-name></italic>.</bold> Each row consists of 41–45 teeth with formula (22–20)–1–(20–22). Central tooth is very small with pointed cusp. Lateral and marginal teeth undifferentiated, lanceolate, unicuspid, and lanceolate. Latero-marginal teeth gradually reduced in size, with outermost teeth much smaller and shorter than inner teeth (Fig. <xref ref-type="fig" rid="F24">24D</xref>).</p></tp:treatment-sec><tp:treatment-sec sec-type="distribution" id="SECID0ERDBK"><title>Distribution.</title><p>This species was collected from five limestone hills in Kayin State, southern Myanmar, in this survey.</p></tp:treatment-sec><tp:treatment-sec sec-type="remarks" id="SECID0EWDBK"><title>Remarks.</title><p>This species appears <abbrev xmlns:xlink="http://www.w3.org/1999/xlink" xlink:title="atrium" id="ABBRID0E3DBK" xlink:type="simple">at</abbrev> a high abundance among the limestone karsts in Hpa-an, Kayin State. All the specimens examined from the populations from Lun Nga Mountain and Bayin Nyi Cave have a very small to indistinct upper parietal lamella, and some specimens from Bayin Nyi Cave have strong transverse ridges on almost the entire whorl. Moreover, the Lun Nga Mountain population have a last whorl that is more extended anteriorly and an elongated semi-ovate aperture (Fig. <xref ref-type="fig" rid="F18">18C</xref>). However, the genitalia in all localities show no difference from this locality; thus, we consider them as intraspecific variations within <italic><tp:taxon-name><tp:taxon-name-part taxon-name-part-type="genus" reg="Carinartemis">C.</tp:taxon-name-part><tp:taxon-name-part taxon-name-part-type="species" reg="exacutus">exacutus</tp:taxon-name-part></tp:taxon-name></italic>. Some specimens from Bayin Nyi Cave have strong transverse ridges on almost the entire whorl.</p><p>Although the type locality was listed as ‘Burma’ [Myanmar], all the known records and specimens examined in this study were collected from Kayin State. Therefore, the precise type locality of this species is probably southwestern Myanmar in Mon State and Kayin State.</p></tp:treatment-sec><tp:treatment-sec><!--Section generated to contain objects referenced in tp:taxon-treatment.--><fig id="F1" position="float" orientation="portrait"><object-id xmlns:xlink="http://www.w3.org/1999/xlink" content-type="doi" xlink:type="simple">10.3897/zookeys.1110.85399.figure1</object-id><object-id xmlns:xlink="http://www.w3.org/1999/xlink" content-type="arpha" xlink:type="simple">35422BA1-F19E-5424-AEF2-D78702FF8E64</object-id><label>Figure 1.</label><caption><p>Approximate sampling locations used in this study. The location name and coordinates are listed in Table <xref ref-type="table" rid="T1">1</xref>. Historical type localities of a broad scale, such as Tavoy, Burma, Moulmein, Mergui, and Tenasserim, are not indicated on this map.</p></caption><graphic xmlns:xlink="http://www.w3.org/1999/xlink" xlink:href="zookeys-1110-039_article-85399__-g001.jpg" position="float" orientation="portrait" xlink:type="simple" id="oo_710466.jpg"><uri content-type="original_file" xlink:type="simple">https://binary.pensoft.net/fig/710466</uri></graphic></fig><table-wrap id="T1" position="float" orientation="portrait"><label>Table 1.</label><caption><p>Shell measurements of streptaxid species from Myanmar recognized in this study. Numbers listed before collection locality correspond to those in the map in Fig. <xref ref-type="fig" rid="F1">1</xref>.</p></caption><table id="TID0EWTCI" rules="all"><tbody><tr><th rowspan="2" colspan="1">Species, localities and <abbrev xmlns:xlink="http://www.w3.org/1999/xlink" xlink:title="Chulalongkorn University Museum of Zoology" id="ABBRID0EIPAC" xlink:type="simple">CUMZ</abbrev> no.</th><th rowspan="2" colspan="1">Number of specimens</th><th rowspan="1" colspan="3">Ranges, mean ± S.D. in mm.</th><th rowspan="2" colspan="1">Number of whorls</th></tr><tr><th rowspan="1" colspan="1">Shell height</th><th rowspan="1" colspan="1">Shell width</th><th rowspan="1" colspan="1">H/W ratio</th></tr><tr><td rowspan="1" colspan="6">
                <italic>
                  <tp:taxon-name><tp:taxon-name-part taxon-name-part-type="genus" reg="Discartemon">Discartemon</tp:taxon-name-part><tp:taxon-name-part taxon-name-part-type="species" reg="tonywhitteni">tonywhitteni</tp:taxon-name-part></tp:taxon-name>
                </italic>
              </td></tr><tr><td rowspan="1" colspan="1">20. Phra (Buddha) Cave, Tanintharyi: (13001)</td><td rowspan="1" colspan="1">7</td><td rowspan="1" colspan="1">3.4–5.1 4.5±0.64</td><td rowspan="1" colspan="1">9.5–12.7 11±1.05</td><td rowspan="1" colspan="1">0.27–0.5 0.4±0.08</td><td rowspan="1" colspan="1">6–6½</td></tr><tr><td rowspan="1" colspan="6"><italic><tp:taxon-name><tp:taxon-name-part taxon-name-part-type="genus" reg="Discartemon">Discartemon</tp:taxon-name-part><tp:taxon-name-part taxon-name-part-type="species" reg="paurodeviatus">paurodeviatus</tp:taxon-name-part></tp:taxon-name></italic> sp. nov.</td></tr><tr><td rowspan="1" colspan="1">17. Phataw Phatet Island, Tanintharyi: (13002, 13003, 13004)</td><td rowspan="1" colspan="1">17</td><td rowspan="1" colspan="1">6.8–8.1 7.5±3.48</td><td rowspan="1" colspan="1">10.8–12 11.3±0.35</td><td rowspan="1" colspan="1">13.8–16.8 1.5±0.07</td><td rowspan="1" colspan="1">6–6½</td></tr><tr><td rowspan="1" colspan="6">
                <italic>
                  <tp:taxon-name><tp:taxon-name-part taxon-name-part-type="genus" reg="Oophana">Oophana</tp:taxon-name-part><tp:taxon-name-part taxon-name-part-type="species" reg="mouhoti">mouhoti</tp:taxon-name-part></tp:taxon-name>
                </italic>
              </td></tr><tr><td rowspan="1" colspan="1">19. Phra (Buddha) Cave, Tanintharyi: (13005)</td><td rowspan="1" colspan="1">1</td><td rowspan="1" colspan="1">11.2</td><td rowspan="1" colspan="1">10</td><td rowspan="1" colspan="1">0.6</td><td rowspan="1" colspan="1">6½</td></tr><tr><td rowspan="1" colspan="6">
                <italic>
                  <tp:taxon-name><tp:taxon-name-part taxon-name-part-type="genus" reg="Perrottetia">Perrottetia</tp:taxon-name-part><tp:taxon-name-part taxon-name-part-type="species" reg="theobaldi">theobaldi</tp:taxon-name-part></tp:taxon-name>
                </italic>
              </td></tr><tr><td rowspan="1" colspan="1">3. Aik Kham Cave, Shan: (13006)</td><td rowspan="1" colspan="1">4</td><td rowspan="1" colspan="1">3.6–4.2 3.8±0.31</td><td rowspan="1" colspan="1">5.6–5.8 5.7±0.10</td><td rowspan="1" colspan="1">1.4–1.6 1.5±0.10</td><td rowspan="1" colspan="1">5–5½</td></tr><tr><td rowspan="1" colspan="6">
                <italic>
                  <tp:taxon-name><tp:taxon-name-part taxon-name-part-type="genus" reg="Haploptychius">Haploptychius</tp:taxon-name-part><tp:taxon-name-part taxon-name-part-type="species" reg="solidulus">solidulus</tp:taxon-name-part></tp:taxon-name>
                </italic>
              </td></tr><tr><td rowspan="1" colspan="1">16. Pathen mountain, Hpa-an, Kayin: (13007)</td><td rowspan="1" colspan="1">15</td><td rowspan="1" colspan="1">10.8–12.4 11.6±0.61</td><td rowspan="1" colspan="1">11.3–12.6 11.8±0.46</td><td rowspan="1" colspan="1">0.9–1.1 1.02±0.03</td><td rowspan="1" colspan="1">6–6½</td></tr><tr><td rowspan="1" colspan="6">
                <italic>
                  <tp:taxon-name><tp:taxon-name-part taxon-name-part-type="genus" reg="Haploptychius">Haploptychius</tp:taxon-name-part><tp:taxon-name-part taxon-name-part-type="species" reg="thebawi">thebawi</tp:taxon-name-part></tp:taxon-name>
                </italic>
              </td></tr><tr><td rowspan="1" colspan="1">1. Pyinyaung Village, Meiktila, Mandalay Region (Apache Cement Co. Ltd): (13008)</td><td rowspan="1" colspan="1">4</td><td rowspan="1" colspan="1">7.5–9.0 7.8±0.69</td><td rowspan="1" colspan="1">7.5–8.7 8.1±0.51</td><td rowspan="1" colspan="1">0.8–1.1 1.03±0.13</td><td rowspan="1" colspan="1">6–6½</td></tr><tr><td rowspan="1" colspan="1">2. Lin Way Monastery, Ywangan, Shan: (13009)</td><td rowspan="1" colspan="1">7</td><td rowspan="1" colspan="1">6.7–7.3 7.1±0.24</td><td rowspan="1" colspan="1">6.5–7.9 7.2±0.42</td><td rowspan="1" colspan="1">0.9–1.2 1.02±0.08</td><td rowspan="1" colspan="1">5½–6</td></tr><tr><td rowspan="1" colspan="1">3. Aik Kham Cave, Taunggyi, Shan: (13010)</td><td rowspan="1" colspan="1">3</td><td rowspan="1" colspan="1">4.6–5.3 5.0±0.36</td><td rowspan="1" colspan="1">5.0–5.7 5.4±0.37</td><td rowspan="1" colspan="1">1.1–1.2 1.08±0.03</td><td rowspan="1" colspan="1">6–6½</td></tr><tr><td rowspan="1" colspan="6"><italic><tp:taxon-name><tp:taxon-name-part taxon-name-part-type="genus" reg="Haploptychius">Haploptychius</tp:taxon-name-part><tp:taxon-name-part taxon-name-part-type="species" reg="tenasserimicus">tenasserimicus</tp:taxon-name-part></tp:taxon-name></italic> sp. nov.</td></tr><tr><td rowspan="1" colspan="1">18. Lampane Cave, Tanintharyi: (13011, 13012)</td><td rowspan="1" colspan="1">5</td><td rowspan="1" colspan="1">4.1–5.0 4.5±0.36</td><td rowspan="1" colspan="1">8.1–9.7 8.7±0.59</td><td rowspan="1" colspan="1">1.7–2.0 1.9±0.08</td><td rowspan="1" colspan="1">6</td></tr><tr><td rowspan="1" colspan="6"><italic><tp:taxon-name><tp:taxon-name-part taxon-name-part-type="genus" reg="Haploptychius">Haploptychius</tp:taxon-name-part><tp:taxon-name-part taxon-name-part-type="species" reg="heliakosus">heliakosus</tp:taxon-name-part></tp:taxon-name></italic> sp. nov.</td></tr><tr><td rowspan="1" colspan="1">9. Bardai Mountain, Hpa-an, Kayin: (13013, 13014, 13015)</td><td rowspan="1" colspan="1">39</td><td rowspan="1" colspan="1">9.7–11.6 10.6±0.60</td><td rowspan="1" colspan="1">7.3–10.3 9.1±1.05</td><td rowspan="1" colspan="1">0.6–0.9 0.8±0.10</td><td rowspan="1" colspan="1">7–7½</td></tr><tr><td rowspan="1" colspan="1">6. Kyonknow Cave, Hpa-an, Kayin: (13016)</td><td rowspan="1" colspan="1">7</td><td rowspan="1" colspan="1">8.4–9.9 9.2±0.61</td><td rowspan="1" colspan="1">8.1–9.9 8.9±0.57</td><td rowspan="1" colspan="1">0.8–1.2 0.9±0.10</td><td rowspan="1" colspan="1">6½–7</td></tr><tr><td rowspan="1" colspan="6"><italic><tp:taxon-name><tp:taxon-name-part taxon-name-part-type="genus" reg="Haploptychius">Haploptychius</tp:taxon-name-part><tp:taxon-name-part taxon-name-part-type="species" reg="karenorum">karenorum</tp:taxon-name-part></tp:taxon-name></italic> sp. nov.</td></tr><tr><td rowspan="1" colspan="1">10. Waiponla Mountain, Hpa-an, Kayin: (13017, 13018)</td><td rowspan="1" colspan="1">6</td><td rowspan="1" colspan="1">11.4–12.4 11.8±0.40</td><td rowspan="1" colspan="1">8.2–10.0 8.9±0.70</td><td rowspan="1" colspan="1">0.6–0.8 0.7±0.08</td><td rowspan="1" colspan="1">6–7½</td></tr><tr><td rowspan="1" colspan="1">5. Taung Lay Cave, Hpa-an, Kayin: (13019)</td><td rowspan="1" colspan="1">2</td><td rowspan="1" colspan="1">8.8–9.7 9.3±0.4</td><td rowspan="1" colspan="1">10.5–12 11.3±0.8</td><td rowspan="1" colspan="1">1.14–1.36 1.22±1.10</td><td rowspan="1" colspan="1">6½–7</td></tr><tr><td rowspan="1" colspan="6">
                <italic>
                  <tp:taxon-name><tp:taxon-name-part taxon-name-part-type="genus" reg="Carinartemis">Carinartemis</tp:taxon-name-part><tp:taxon-name-part taxon-name-part-type="species" reg="exacutus">exacutus</tp:taxon-name-part></tp:taxon-name>
                </italic>
              </td></tr><tr><td rowspan="1" colspan="1">11. Sadhdan Cave, Hpa-an, Kayin: (13020)</td><td rowspan="1" colspan="1">3</td><td rowspan="1" colspan="1">6.2–7.3 6.7±0.45</td><td rowspan="1" colspan="1">13.0–14.0 13.03±0.4</td><td rowspan="1" colspan="1">1.8–2.0 1.9±0.15</td><td rowspan="1" colspan="1">6–6½</td></tr><tr><td rowspan="1" colspan="1">4. Bayin Nyi Cave, Hpa-an, Kayin: (13021, 13022)</td><td rowspan="1" colspan="1">23</td><td rowspan="1" colspan="1">6.3–6.8 6.6±0.22</td><td rowspan="1" colspan="1">6.8–12.6 12.2±0.4</td><td rowspan="1" colspan="1">1.7–2.0 1.8±0.09</td><td rowspan="1" colspan="1">6–6½</td></tr><tr><td rowspan="1" colspan="1">12. Lun Nga Mountain, Hpa-an, Kayin: (13023, 13024)</td><td rowspan="1" colspan="1">64</td><td rowspan="1" colspan="1">5.5–6.3 5.9±0.33</td><td rowspan="1" colspan="1">13.2–13.9 13.5±0.28</td><td rowspan="1" colspan="1">2.1–2.5 2.2 ±0.16</td><td rowspan="1" colspan="1">5½–6</td></tr><tr><td rowspan="1" colspan="1">7. Taung Wine Cave, Hpa-an, Kayin: (13025, 13026)</td><td rowspan="1" colspan="1">9</td><td rowspan="1" colspan="1">7.4–7.5 7.5±0.05</td><td rowspan="1" colspan="1">12.0–13.1 12.5±0.56</td><td rowspan="1" colspan="1">1.6–1.7 1.7±0.89</td><td rowspan="1" colspan="1">6–6½</td></tr><tr><td rowspan="1" colspan="1">8. Kaw Ka Taung, Hpa-an, Kayin: (13027)</td><td rowspan="1" colspan="1">1</td><td rowspan="1" colspan="1">7.6</td><td rowspan="1" colspan="1">12</td><td rowspan="1" colspan="1">1.6</td><td rowspan="1" colspan="1">6½</td></tr><tr><td rowspan="1" colspan="6">
                <italic>
                  <tp:taxon-name><tp:taxon-name-part taxon-name-part-type="genus" reg="Carinartemis">Carinartemis</tp:taxon-name-part><tp:taxon-name-part taxon-name-part-type="species" reg="sankeyi">sankeyi</tp:taxon-name-part></tp:taxon-name>
                </italic>
              </td></tr><tr><td rowspan="1" colspan="1">14. Saddan Cave, Mawlamyine, Mon: (13028)</td><td rowspan="1" colspan="1">7</td><td rowspan="1" colspan="1">6.9–8.3 7.6±0.51</td><td rowspan="1" colspan="1">9.0–10.5 9.7±0.55</td><td rowspan="1" colspan="1">1.2–1.4 1.3±0.11</td><td rowspan="1" colspan="1">6–7</td></tr><tr><td rowspan="1" colspan="1">13. Kayon Cave, Mawlamyine, Mon: (13029, 13030)</td><td rowspan="1" colspan="1">18</td><td rowspan="1" colspan="1">7.0–8.2 7.5±0.49</td><td rowspan="1" colspan="1">9.1–10.2 9.7±0.49</td><td rowspan="1" colspan="1">1.2–1.4 1.2±0.07</td><td rowspan="1" colspan="1">6½–7</td></tr><tr><td rowspan="1" colspan="1">15. Dhammatat Cave, Mawlamyine, Mon: (13031)</td><td rowspan="1" colspan="1">12</td><td rowspan="1" colspan="1">5.5–7.4 6.5±0.57</td><td rowspan="1" colspan="1">10.4–11.6 11.1±0.44</td><td rowspan="1" colspan="1">1.5–2.0 1.7±0.15</td><td rowspan="1" colspan="1">6–7</td></tr></tbody></table></table-wrap><fig id="F2" position="float" orientation="portrait"><object-id xmlns:xlink="http://www.w3.org/1999/xlink" content-type="doi" xlink:type="simple">10.3897/zookeys.1110.85399.figure2</object-id><object-id xmlns:xlink="http://www.w3.org/1999/xlink" content-type="arpha" xlink:type="simple">30FDAB63-BE97-51D9-86EB-D836EC5919E1</object-id><label>Figure 2.</label><caption><p>Living snails <bold>A</bold><italic><tp:taxon-name><tp:taxon-name-part taxon-name-part-type="genus" reg="Discartemon">Discartemon</tp:taxon-name-part><tp:taxon-name-part taxon-name-part-type="species" reg="tonywhitteni">tonywhitteni</tp:taxon-name-part></tp:taxon-name></italic> from near Phra (Buddha) Cave, Tanintharyi Region (shell width ~ 10 mm) <bold>B</bold><italic><tp:taxon-name><tp:taxon-name-part taxon-name-part-type="genus" reg="Discartemon">Discartemon</tp:taxon-name-part><tp:taxon-name-part taxon-name-part-type="species" reg="paurodeviatus">paurodeviatus</tp:taxon-name-part></tp:taxon-name></italic> sp. nov. from the type locality (shell width ~ 11 mm) <bold>C</bold><italic><tp:taxon-name><tp:taxon-name-part taxon-name-part-type="genus" reg="Haploptychius">Haploptychius</tp:taxon-name-part><tp:taxon-name-part taxon-name-part-type="species" reg="heliakosus">heliakosus</tp:taxon-name-part></tp:taxon-name></italic> sp. nov. from the type locality (shell height ~ 9 mm) <bold>D</bold><italic><tp:taxon-name><tp:taxon-name-part taxon-name-part-type="genus" reg="Carinartemis">Carinartemis</tp:taxon-name-part><tp:taxon-name-part taxon-name-part-type="species" reg="exacutus">exacutus</tp:taxon-name-part></tp:taxon-name></italic> from Lun Nga Mountain, Kayin State (shell height ~ 14 mm) <bold>E, F</bold><italic><tp:taxon-name><tp:taxon-name-part taxon-name-part-type="genus" reg="Carinartemis">Carinartemis</tp:taxon-name-part><tp:taxon-name-part taxon-name-part-type="species" reg="sankeyi">sankeyi</tp:taxon-name-part></tp:taxon-name></italic><bold>(E)</bold> from Kayon Cave, Mon State (shell height ~ 10 mm) and <bold>(F)</bold> from Saddan Cave, Mawlamyine, Mon State (shell height ~10 mm).</p></caption><graphic xmlns:xlink="http://www.w3.org/1999/xlink" xlink:href="zookeys-1110-039_article-85399__-g002.jpg" position="float" orientation="portrait" xlink:type="simple" id="oo_710467.jpg"><uri content-type="original_file" xlink:type="simple">https://binary.pensoft.net/fig/710467</uri></graphic></fig><fig id="F17" position="float" orientation="portrait"><object-id xmlns:xlink="http://www.w3.org/1999/xlink" content-type="doi" xlink:type="simple">10.3897/zookeys.1110.85399.figure17</object-id><object-id xmlns:xlink="http://www.w3.org/1999/xlink" content-type="arpha" xlink:type="simple">E5B9FEF1-E06B-5207-A5A4-B9B1AD3BE8DF</object-id><label>Figure 17.</label><caption><p><bold>A, B</bold><italic><tp:taxon-name><tp:taxon-name-part taxon-name-part-type="genus" reg="Carinartemis">Carinartemis</tp:taxon-name-part><tp:taxon-name-part taxon-name-part-type="species" reg="petitii">petitii</tp:taxon-name-part></tp:taxon-name></italic><bold>A</bold> syntype <named-content xmlns:xlink="http://www.w3.org/1999/xlink" content-type="dwc:institutional_code" xlink:title="Museum of Comparative Zoology, Harvard University" xlink:href="http://grbio.org/institution/museum-comparative-zoology" xlink:type="simple">MCZ</named-content> 169290 from Tavoy, British Burmah and <bold>B</bold> specimen <named-content xmlns:xlink="http://www.w3.org/1999/xlink" content-type="dwc:institutional_code" xlink:title="Natural History Museum, London" xlink:href="http://grbio.org/institution/natural-history-museum-london" xlink:type="simple">NHM</named-content>UK 1909.3.15.67 from Moulmein <bold>C, D</bold><italic><tp:taxon-name><tp:taxon-name-part taxon-name-part-type="genus" reg="Carinartemis">Carinartemis</tp:taxon-name-part><tp:taxon-name-part taxon-name-part-type="species" reg="exacutus">exacutus</tp:taxon-name-part></tp:taxon-name></italic><bold>C</bold> specimen <named-content xmlns:xlink="http://www.w3.org/1999/xlink" content-type="dwc:institutional_code" xlink:title="Natural History Museum, London" xlink:href="http://grbio.org/institution/natural-history-museum-london" xlink:type="simple">NHM</named-content>UK 1888.12.4.771–773 from Moulmein with apertural dentition and <bold>D</bold> specimen <named-content xmlns:xlink="http://www.w3.org/1999/xlink" content-type="dwc:institutional_code" xlink:title="Chulalongkorn University Museum of Zoology" xlink:href="http://grbio.org/institution/chulalongkorn-university-museum-natural-history" xlink:type="simple">CUMZ</named-content> 13025 from Taung Wine Cave, Hpa-an, Kayin State with apertural dentition.</p></caption><graphic xmlns:xlink="http://www.w3.org/1999/xlink" xlink:href="zookeys-1110-039_article-85399__-g017.jpg" position="float" orientation="portrait" xlink:type="simple" id="oo_710482.jpg"><uri content-type="original_file" xlink:type="simple">https://binary.pensoft.net/fig/710482</uri></graphic></fig><fig id="F21" position="float" orientation="portrait"><object-id xmlns:xlink="http://www.w3.org/1999/xlink" content-type="doi" xlink:type="simple">10.3897/zookeys.1110.85399.figure21</object-id><object-id xmlns:xlink="http://www.w3.org/1999/xlink" content-type="arpha" xlink:type="simple">7E93C5CB-064F-56B8-8CAC-D5BBE479DED7</object-id><label>Figure 21.</label><caption><p>Genital anatomy of <bold>A, B</bold><italic><tp:taxon-name><tp:taxon-name-part taxon-name-part-type="genus" reg="Carinartemis">Carinartemis</tp:taxon-name-part><tp:taxon-name-part taxon-name-part-type="species" reg="exacutus">exacutus</tp:taxon-name-part></tp:taxon-name></italic>, specimen <named-content xmlns:xlink="http://www.w3.org/1999/xlink" content-type="dwc:institutional_code" xlink:title="Chulalongkorn University Museum of Zoology" xlink:href="http://grbio.org/institution/chulalongkorn-university-museum-natural-history" xlink:type="simple">CUMZ</named-content> 13021 <bold>A</bold> reproductive system and <bold>B</bold> insertion of vas deferens into penial sheath <bold>C, D</bold><italic><tp:taxon-name><tp:taxon-name-part taxon-name-part-type="genus" reg="Carinartemis">Carinartemis</tp:taxon-name-part><tp:taxon-name-part taxon-name-part-type="species" reg="sankeyi">sankeyi</tp:taxon-name-part></tp:taxon-name></italic>, specimen <named-content xmlns:xlink="http://www.w3.org/1999/xlink" content-type="dwc:institutional_code" xlink:title="Chulalongkorn University Museum of Zoology" xlink:href="http://grbio.org/institution/chulalongkorn-university-museum-natural-history" xlink:type="simple">CUMZ</named-content> 13029 <bold>C</bold> reproductive system and <bold>D</bold> insertion of vas deferens into penial sheath.</p></caption><graphic xmlns:xlink="http://www.w3.org/1999/xlink" xlink:href="zookeys-1110-039_article-85399__-g021.jpg" position="float" orientation="portrait" xlink:type="simple" id="oo_710486.jpg"><uri content-type="original_file" xlink:type="simple">https://binary.pensoft.net/fig/710486</uri></graphic></fig><fig id="F22" position="float" orientation="portrait"><object-id xmlns:xlink="http://www.w3.org/1999/xlink" content-type="doi" xlink:type="simple">10.3897/zookeys.1110.85399.figure22</object-id><object-id xmlns:xlink="http://www.w3.org/1999/xlink" content-type="arpha" xlink:type="simple">E02C52F0-2F7F-58B6-B021-6EDD11CC23EE</object-id><label>Figure 22.</label><caption><p>Internal sculpture of genitalia of <italic><tp:taxon-name><tp:taxon-name-part taxon-name-part-type="genus" reg="Carinartemis">Carinartemis</tp:taxon-name-part><tp:taxon-name-part taxon-name-part-type="species" reg="exacutus">exacutus</tp:taxon-name-part></tp:taxon-name></italic>, specimen <named-content xmlns:xlink="http://www.w3.org/1999/xlink" content-type="dwc:institutional_code" xlink:title="Chulalongkorn University Museum of Zoology" xlink:href="http://grbio.org/institution/chulalongkorn-university-museum-natural-history" xlink:type="simple">CUMZ</named-content> 13021 <bold>A</bold> atrium surface <bold>B</bold> overview of internal penial wall <bold>C</bold> arrangement of penial hooks on proximal part of penis <bold>D</bold> lateral view of penial hooks <bold>E</bold> arrangement of penial hooks on middle part of penis <bold>F</bold> lateral view penial hooks <bold>G</bold> arrangement of longitudinal oblique vaginal folds.</p></caption><graphic xmlns:xlink="http://www.w3.org/1999/xlink" xlink:href="zookeys-1110-039_article-85399__-g022.jpg" position="float" orientation="portrait" xlink:type="simple" id="oo_710487.jpg"><uri content-type="original_file" xlink:type="simple">https://binary.pensoft.net/fig/710487</uri></graphic></fig><fig id="F24" position="float" orientation="portrait"><object-id xmlns:xlink="http://www.w3.org/1999/xlink" content-type="doi" xlink:type="simple">10.3897/zookeys.1110.85399.figure24</object-id><object-id xmlns:xlink="http://www.w3.org/1999/xlink" content-type="arpha" xlink:type="simple">43C03FFE-0502-502D-8CE6-973303C153D5</object-id><label>Figure 24.</label><caption><p><tp:taxon-name><tp:taxon-name-part taxon-name-part-type="genus" reg="Radula">Radula</tp:taxon-name-part></tp:taxon-name> of specimens <bold>A</bold><italic><tp:taxon-name><tp:taxon-name-part taxon-name-part-type="genus" reg="Discartemon">Discartemon</tp:taxon-name-part><tp:taxon-name-part taxon-name-part-type="species" reg="tonywhitteni">tonywhitteni</tp:taxon-name-part></tp:taxon-name></italic>, paratype <named-content xmlns:xlink="http://www.w3.org/1999/xlink" content-type="dwc:institutional_code" xlink:title="Chulalongkorn University Museum of Zoology" xlink:href="http://grbio.org/institution/chulalongkorn-university-museum-natural-history" xlink:type="simple">CUMZ</named-content> 13001 <bold>B</bold><italic><tp:taxon-name><tp:taxon-name-part taxon-name-part-type="genus" reg="Discartemon">Discartemon</tp:taxon-name-part><tp:taxon-name-part taxon-name-part-type="species" reg="paurodeviatus">paurodeviatus</tp:taxon-name-part></tp:taxon-name></italic> sp. nov., paratype <named-content xmlns:xlink="http://www.w3.org/1999/xlink" content-type="dwc:institutional_code" xlink:title="Chulalongkorn University Museum of Zoology" xlink:href="http://grbio.org/institution/chulalongkorn-university-museum-natural-history" xlink:type="simple">CUMZ</named-content> 13003 <bold>C</bold><italic><tp:taxon-name><tp:taxon-name-part taxon-name-part-type="genus" reg="Haploptychius">Haploptychius</tp:taxon-name-part><tp:taxon-name-part taxon-name-part-type="species" reg="heliakosus">heliakosus</tp:taxon-name-part></tp:taxon-name></italic> sp. nov., paratype <named-content xmlns:xlink="http://www.w3.org/1999/xlink" content-type="dwc:institutional_code" xlink:title="Chulalongkorn University Museum of Zoology" xlink:href="http://grbio.org/institution/chulalongkorn-university-museum-natural-history" xlink:type="simple">CUMZ</named-content> 13014 <bold>D</bold><italic><tp:taxon-name><tp:taxon-name-part taxon-name-part-type="genus" reg="Carinartemis">Carinartemis</tp:taxon-name-part><tp:taxon-name-part taxon-name-part-type="species" reg="exacutus">exacutus</tp:taxon-name-part></tp:taxon-name></italic>, specimen <named-content xmlns:xlink="http://www.w3.org/1999/xlink" content-type="dwc:institutional_code" xlink:title="Chulalongkorn University Museum of Zoology" xlink:href="http://grbio.org/institution/chulalongkorn-university-museum-natural-history" xlink:type="simple">CUMZ</named-content> 13021 <bold>E, F</bold><italic><tp:taxon-name><tp:taxon-name-part taxon-name-part-type="genus" reg="Carinartemis">Carinartemis</tp:taxon-name-part><tp:taxon-name-part taxon-name-part-type="species" reg="sankeyi">sankeyi</tp:taxon-name-part></tp:taxon-name></italic>, specimen <named-content xmlns:xlink="http://www.w3.org/1999/xlink" content-type="dwc:institutional_code" xlink:title="Chulalongkorn University Museum of Zoology" xlink:href="http://grbio.org/institution/chulalongkorn-university-museum-natural-history" xlink:type="simple">CUMZ</named-content> 13029 <bold>E</bold> overview of radula and <bold>F</bold> high magnification of central teeth.</p></caption><graphic xmlns:xlink="http://www.w3.org/1999/xlink" xlink:href="zookeys-1110-039_article-85399__-g024.jpg" position="float" orientation="portrait" xlink:type="simple" id="oo_710489.jpg"><uri content-type="original_file" xlink:type="simple">https://binary.pensoft.net/fig/710489</uri></graphic></fig></tp:treatment-sec><ref-list><ref id="B61"><mixed-citation xmlns:xlink="http://www.w3.org/1999/xlink" xlink:type="simple"><person-group><name name-style="western"><surname>Pfeiffer</surname><given-names>L</given-names></name></person-group> (<year>1859</year>) <source>Monographia Heliceorum Viventium sistens Descriptiones Systematicas et Criticas Omnium Huius Familiae Generum et Specierum Hodie Cognitarum. Volume 4. F.A.</source><publisher-name>Brockhaus</publisher-name>, <publisher-loc>Lipsiae</publisher-loc>, <size units="page">920 pp</size>.</mixed-citation></ref><ref id="B64"><mixed-citation xmlns:xlink="http://www.w3.org/1999/xlink" xlink:type="simple"><person-group><name name-style="western"><surname>Pfeiffer</surname><given-names>L</given-names></name></person-group> (<year>1871</year> 1876 [1870–1876]) Novitates Conchologicae. Series Prima. <tp:taxon-name><tp:taxon-name-part taxon-name-part-type="phylum">Mollusca</tp:taxon-name-part></tp:taxon-name> Extramarina. Band 4. Verlag von Theodor Fischer Cassel 1–171 pls 109–137. [pp 25–40 pls 118–125 (1871) ; pp 145–171, pls 135–137 (1876). Published in parts, dates follow Johnson (1969)]</mixed-citation></ref><ref id="B33"><mixed-citation xmlns:xlink="http://www.w3.org/1999/xlink" xlink:type="simple"><person-group><name name-style="western"><surname>Hanley</surname><given-names>SCT</given-names></name><name name-style="western"><surname>Theobald</surname><given-names>W</given-names></name></person-group> (<year>1870</year> 1874 1876 [1870–1876]) <article-title>Conchologia Indica: Illustrations of the Land and Freshwater Shells of British India.</article-title> London[i–xviii+] 1–65 pp.[160 pls.] [pp 1–18 pls 1–40(1870) ; pp 19–28, pls 41–60 (1872); pp 29–34, pls 61–80 (1873); pp 35–48, pls 81–120 (1874); pp 49–56, pls 121–140 (1875); pp 57–65, pls 141–160 (1876)] [Published in parts, dates after Prashad (1927)].</mixed-citation></ref><ref id="B48"><mixed-citation xmlns:xlink="http://www.w3.org/1999/xlink" xlink:type="simple"><person-group><name name-style="western"><surname>Nevill</surname><given-names>G</given-names></name></person-group> (<year>1878</year>) <source>Hand list of <tp:taxon-name><tp:taxon-name-part taxon-name-part-type="phylum">Mollusca</tp:taxon-name-part></tp:taxon-name> in the Indian Museum, Calcutta. Part I. <tp:taxon-name><tp:taxon-name-part taxon-name-part-type="class">Gastropoda</tp:taxon-name-part></tp:taxon-name>. <tp:taxon-name><tp:taxon-name-part taxon-name-part-type="infraclass">Pulmonata</tp:taxon-name-part></tp:taxon-name> and <tp:taxon-name><tp:taxon-name-part taxon-name-part-type="subclass">Prosobranchia</tp:taxon-name-part></tp:taxon-name>-Neurobranchia.</source><publisher-name>Indian Museum</publisher-name>, <publisher-loc>Calcutta</publisher-loc>, <size units="page">338 pp</size>. <ext-link xlink:type="simple" ext-link-type="doi" xlink:href="10.5962/bhl.title.11957">https://doi.org/10.5962/bhl.title.11957</ext-link></mixed-citation></ref><ref id="B90"><mixed-citation xmlns:xlink="http://www.w3.org/1999/xlink" xlink:type="simple"><person-group><name name-style="western"><surname>Tryon Jr</surname><given-names>GW</given-names></name></person-group> (<year>1885</year>) Manual of Conchology, Structure and Systematic, with Illustrations of the Species. Volume 1. The Academy of Natural Science of Philadelphia, 364 pp. <ext-link xlink:type="simple" ext-link-type="doi" xlink:href="10.5962/bhl.title.6534">https://doi.org/10.5962/bhl.title.6534</ext-link></mixed-citation></ref><ref id="B37"><mixed-citation xmlns:xlink="http://www.w3.org/1999/xlink" xlink:type="simple"><person-group><name name-style="western"><surname>Kobelt</surname><given-names>W</given-names></name></person-group> (<year>1905</year> 1906 [1905–1906]) Die Raublungenschnecken (<tp:taxon-name><tp:taxon-name-part taxon-name-part-type="class">Agnatha</tp:taxon-name-part></tp:taxon-name>). Zweite Abtheilung: <tp:taxon-name><tp:taxon-name-part taxon-name-part-type="family">Streptaxidae</tp:taxon-name-part></tp:taxon-name> und <tp:taxon-name><tp:taxon-name-part taxon-name-part-type="family">Daudebardiidae</tp:taxon-name-part></tp:taxon-name>. Systematisches Conchylien-Cabinet von Martini und Chemnitz 1(12b) (2): 1–211 pls42–71 [pp. 1–96 pls 42–59 (1905) ; 97–211, pls 60–71 (1906)].</mixed-citation></ref><ref id="B70"><mixed-citation xmlns:xlink="http://www.w3.org/1999/xlink" xlink:type="simple"><person-group><name name-style="western"><surname>Richardson</surname><given-names>L</given-names></name></person-group> (<year>1988</year>) <article-title><tp:taxon-name><tp:taxon-name-part taxon-name-part-type="superfamily">Streptaxacea</tp:taxon-name-part></tp:taxon-name>: Catalog of species, Part I, <tp:taxon-name><tp:taxon-name-part taxon-name-part-type="family">Streptaxidae</tp:taxon-name-part></tp:taxon-name>.</article-title><source>Tryonia</source><volume>16</volume>: <fpage>1</fpage>–<lpage>326</lpage>.</mixed-citation></ref><ref id="B77"><mixed-citation xmlns:xlink="http://www.w3.org/1999/xlink" xlink:type="simple"><person-group><name name-style="western"><surname>Siriboon</surname><given-names>T</given-names></name><name name-style="western"><surname>Sutcharit</surname><given-names>C</given-names></name><name name-style="western"><surname>Naggs</surname><given-names>F</given-names></name><name name-style="western"><surname>Rowson</surname><given-names>B</given-names></name><name name-style="western"><surname>Panha</surname><given-names>S</given-names></name></person-group> (<year>2014b</year>) <article-title>Revision of the carnivorous snail genus <italic><tp:taxon-name><tp:taxon-name-part taxon-name-part-type="genus">Indoartemon</tp:taxon-name-part></tp:taxon-name></italic> Forcart, 1946 and a new genus <italic><tp:taxon-name><tp:taxon-name-part taxon-name-part-type="genus">Carinartemis</tp:taxon-name-part></tp:taxon-name></italic> from Thailand (<tp:taxon-name><tp:taxon-name-part taxon-name-part-type="infraclass">Pulmonata</tp:taxon-name-part></tp:taxon-name>: <tp:taxon-name><tp:taxon-name-part taxon-name-part-type="family">Streptaxidae</tp:taxon-name-part></tp:taxon-name>).</article-title><source>The Raffles Bulletin of Zoology</source><volume>62</volume>: <fpage>161</fpage>–<lpage>174</lpage>.</mixed-citation></ref></ref-list></tp:taxon-treatment>
