# Supplementary material for: ﻿Revision of the carnivorous land snail family Streptaxidae (Stylommatophora, Achatinina) in Myanmar, with description of four new species
Source: Zookeys. 2022 Jul 4;1110:39–102. doi: 10.3897/zookeys.1110.85399 (PMC9848723; doi:10.3897/zookeys.1110.85399)
Supplement: XML Treatment for Carinartemis sankeyi [file zookeys.1110.85399-treatment23.xml]

<!DOCTYPE tp:taxon-treatment
  PUBLIC "-//TaxonX//DTD Taxonomic Treatment Publishing DTD v0 20100105//EN" "tax-treatment-NSO.dtd">
<tp:taxon-treatment xmlns:tp="http://www.plazi.org/taxpub"><tp:treatment-meta><kwd-group><label>Taxon classification</label><kwd>
                <named-content content-type="kingdom">Animalia</named-content>
              </kwd><kwd>
                <named-content content-type="order">Stylommatophora</named-content>
              </kwd><kwd>
                <named-content content-type="family">Streptaxidae</named-content>
              </kwd></kwd-group><mixed-citation publication-type="journal"><person-group><name><surname>Sian Man</surname><given-names>Nem</given-names></name><name><surname>Siriboon</surname><given-names>Thanit</given-names></name><name><surname>Lin</surname><given-names>Aung</given-names></name><name><surname>Sutcharit</surname><given-names>Chirasak</given-names></name><name><surname>Panha</surname><given-names>Somsak</given-names></name></person-group><article-title>﻿Revision of the carnivorous land snail family <tp:taxon-name><tp:taxon-name-part taxon-name-part-type="family">Streptaxidae</tp:taxon-name-part></tp:taxon-name> (<tp:taxon-name><tp:taxon-name-part taxon-name-part-type="order">Stylommatophora</tp:taxon-name-part></tp:taxon-name>, <tp:taxon-name><tp:taxon-name-part taxon-name-part-type="suborder">Achatinina</tp:taxon-name-part></tp:taxon-name>) in Myanmar, with description of four new species</article-title><source>Zookeys</source><day>04</day><month>07</month><year>2022</year><volume>1110</volume><fpage>39</fpage><lpage>102</lpage><pub-id pub-id-type="doi">10.3897/zookeys.1110.85399</pub-id></mixed-citation></tp:treatment-meta><tp:nomenclature><label>﻿</label><tp:taxon-name>
              <object-id xmlns:xlink="http://www.w3.org/1999/xlink" content-type="arpha" xlink:type="simple">A9B3BC26-1C09-572F-A717-DFAC7ACCC058</object-id>
              <tp:taxon-name-part taxon-name-part-type="genus" reg="Carinartemis">Carinartemis</tp:taxon-name-part>
              <tp:taxon-name-part taxon-name-part-type="species" reg="sankeyi">sankeyi</tp:taxon-name-part>
            </tp:taxon-name><tp:taxon-authority>(Benson, 1859)</tp:taxon-authority><xref ref-type="fig" rid="F1">Figs 1</xref><xref ref-type="fig" rid="F2">, 2E, F</xref><xref ref-type="fig" rid="F19">, 19</xref><xref ref-type="fig" rid="F20">, 20</xref><xref ref-type="fig" rid="F21">, 21C, D</xref><xref ref-type="fig" rid="F23">, 23</xref><xref ref-type="fig" rid="F24">, 24E, F</xref><tp:nomenclature-citation-list><tp:nomenclature-citation><tp:taxon-name>
                  <tp:taxon-name-part taxon-name-part-type="genus" reg="Streptaxis">Streptaxis</tp:taxon-name-part>
                  <tp:taxon-name-part taxon-name-part-type="species" reg="sankeyi">sankeyi</tp:taxon-name-part>
                </tp:taxon-name><comment>Benson, 1859a: 472. Type locality: Moulmein [Mawlamyine Township, Mon State, Myanmar]. <xref ref-type="bibr" rid="B63">Pfeiffer 1868</xref>: 442.  <xref ref-type="bibr" rid="B33">Hanley and Theobald 1870</xref>: 4, pl. 8, fig. 7. <xref ref-type="bibr" rid="B90">Tryon 1885</xref>: 72, pl. 14, figs 2, 3. <xref ref-type="bibr" rid="B10">Blanford and Godwin-Austen 1908</xref>: 8, fig. 7.</comment></tp:nomenclature-citation><tp:nomenclature-citation><tp:taxon-name>
                  <tp:taxon-name-part taxon-name-part-type="genus" reg="Streptaxis">Streptaxis</tp:taxon-name-part>
                  <tp:taxon-name-part taxon-name-part-type="species" reg="sankeyanus">sankeyanus</tp:taxon-name-part>
                </tp:taxon-name><comment>Stoliczka, 1871: 167, 168, pl. 7, fig. 14 (unjustified emendation).  <xref ref-type="bibr" rid="B33">Hanley and Theobald 1870</xref>: 4, pl. 8, fig. 7. <xref ref-type="bibr" rid="B48">Nevill 1878</xref>: 3. <xref ref-type="bibr" rid="B90">Tryon 1885</xref>: 72, pl. 14, figs 9, 10.</comment></tp:nomenclature-citation><tp:nomenclature-citation><tp:taxon-name>
                  <tp:taxon-name-part taxon-name-part-type="genus" reg="Streptaxis">Streptaxis</tp:taxon-name-part>
                  <tp:taxon-name-part taxon-name-part-type="species" reg="hanleyanus">hanleyanus</tp:taxon-name-part>
                </tp:taxon-name><comment>Stoliczka, 1871: 168, 169, pl. 7, fig. 15. Type locality: Prope Moulmein, ad flumen Attaran [Attaran River, Mawlamyine, Mon State, Myanmar]. <xref ref-type="bibr" rid="B10">Blanford and Godwin-Austen 1908</xref>: 8, 9.</comment></tp:nomenclature-citation><tp:nomenclature-citation><tp:taxon-name>
                  <tp:taxon-name-part taxon-name-part-type="genus" reg="Haploptychius">Haploptychius</tp:taxon-name-part>
                  <tp:taxon-name-part taxon-name-part-type="species" reg="sankeyi">sankeyi</tp:taxon-name-part>
                </tp:taxon-name><comment>– <xref ref-type="bibr" rid="B37">Kobelt 1906</xref>: 147, pl. 57, figs 11, 12, pl. 62, figs 6, 7. <xref ref-type="bibr" rid="B70">Richardson 1988</xref>: 220. <xref ref-type="bibr" rid="B77">Siriboon et al. 2014b</xref>: 169.</comment></tp:nomenclature-citation><tp:nomenclature-citation><tp:taxon-name>
                  <tp:taxon-name-part taxon-name-part-type="genus" reg="Oophana">Oophana</tp:taxon-name-part>
                  <tp:taxon-name-part taxon-name-part-type="species" reg="hanleyana">hanleyana</tp:taxon-name-part>
                </tp:taxon-name><comment>– <xref ref-type="bibr" rid="B70">Richardson 1988</xref>: 235.</comment></tp:nomenclature-citation></tp:nomenclature-citation-list></tp:nomenclature><tp:treatment-sec sec-type="material" id="SECID0EDKBK"><title>Material examined.</title><p><bold><italic>Syntype</italic></bold> UMZC I.102740 (6 shells; Fig. <xref ref-type="fig" rid="F19">19A</xref>) from Moulmein. Moulmein: <named-content xmlns:xlink="http://www.w3.org/1999/xlink" content-type="dwc:institutional_code" xlink:title="Natural History Museum, London" xlink:href="http://grbio.org/institution/natural-history-museum-london" xlink:type="simple">NHM</named-content>UK 1954.6.3.556 (1 shell) ex. Hawkins collection. <named-content xmlns:xlink="http://www.w3.org/1999/xlink" content-type="dwc:institutional_code" xlink:title="Natural History Museum, London" xlink:href="http://grbio.org/institution/natural-history-museum-london" xlink:type="simple">NHM</named-content>UK 1906.2.2.341 (4 shells; Fig. <xref ref-type="fig" rid="F19">19C</xref>) ex. Blanford collection. <named-content xmlns:xlink="http://www.w3.org/1999/xlink" content-type="dwc:institutional_code" xlink:title="Natural History Museum, London" xlink:href="http://grbio.org/institution/natural-history-museum-london" xlink:type="simple">NHM</named-content>UK 1872.9.3.15 (5 shells) ex. Godwin-Austen collection. <named-content xmlns:xlink="http://www.w3.org/1999/xlink" content-type="dwc:institutional_code" xlink:title="Natural History Museum, London" xlink:href="http://grbio.org/institution/natural-history-museum-london" xlink:type="simple">NHM</named-content>UK 1903.7.1.4001 (1 shell; Fig. <xref ref-type="fig" rid="F20">20A</xref>) ex. Godwin-Austen collection. <named-content xmlns:xlink="http://www.w3.org/1999/xlink" content-type="dwc:institutional_code" xlink:title="Natural History Museum, London" xlink:href="http://grbio.org/institution/natural-history-museum-london" xlink:type="simple">NHM</named-content>UK Acc. No. 1733 ex. Oldham collection (2 shells). <named-content xmlns:xlink="http://www.w3.org/1999/xlink" content-type="dwc:institutional_code" xlink:title="Natural History Museum, London" xlink:href="http://grbio.org/institution/natural-history-museum-london" xlink:type="simple">NHM</named-content>UK 1888.12.4.792–794 (3 shells; Fig. <xref ref-type="fig" rid="F19">19B</xref>). <named-content xmlns:xlink="http://www.w3.org/1999/xlink" content-type="dwc:institutional_code" xlink:title="Natural History Museum, London" xlink:href="http://grbio.org/institution/natural-history-museum-london" xlink:type="simple">NHM</named-content>UK 1871.9.23.61 (1 shell; Fig. <xref ref-type="fig" rid="F19">19D</xref>). Paboung Toung, Burma: <named-content xmlns:xlink="http://www.w3.org/1999/xlink" content-type="dwc:institutional_code" xlink:title="Natural History Museum, London" xlink:href="http://grbio.org/institution/natural-history-museum-london" xlink:type="simple">NHM</named-content>UK 1891.3.17.577–578 (2 shells) ex. Hungerford collection. Mergui: <named-content xmlns:xlink="http://www.w3.org/1999/xlink" content-type="dwc:institutional_code" xlink:title="Natural History Museum, London" xlink:href="http://grbio.org/institution/natural-history-museum-london" xlink:type="simple">NHM</named-content>UK 20210051 (1 shell; Fig. <xref ref-type="fig" rid="F19">19E</xref>) ex. Cuming collection. Kwengan Hill: <named-content xmlns:xlink="http://www.w3.org/1999/xlink" content-type="dwc:institutional_code" xlink:title="Natural History Museum, London" xlink:href="http://grbio.org/institution/natural-history-museum-london" xlink:type="simple">NHM</named-content>UK 1888.12.4.781–783 (3 shells; Fig. <xref ref-type="fig" rid="F20">20B</xref>) ex. Blanford collection. Saddan Cave situated on same karsts ~ 600 m south of Kayon Cave, Mawlamyine Township, Mawlamyine District, Mon State, Myanmar (<named-content xmlns:xlink="http://www.w3.org/1999/xlink" content-type="dwc:verbatimCoordinates" xlink:type="simple"><named-content content-type="geo-json" specific-use="{&#34;type&#34;:&#34;Point&#34;,&#34;coordinates&#34;:[97.717250,16.528556]}" id="NCID0EVMBK" xlink:type="simple">16°31'42.8"N, 97°43'2.1"E</named-content></named-content>): <named-content xmlns:xlink="http://www.w3.org/1999/xlink" content-type="dwc:institutional_code" xlink:title="Chulalongkorn University Museum of Zoology" xlink:href="http://grbio.org/institution/chulalongkorn-university-museum-natural-history" xlink:type="simple">CUMZ</named-content> 13028 (7 shells). Kayon Cave [previously known as Farm Caves] ~ 10 km from Mawlamyine Township, Mawlamyine District, Mon State, Myanmar (<named-content xmlns:xlink="http://www.w3.org/1999/xlink" content-type="dwc:verbatimCoordinates" xlink:type="simple"><named-content content-type="geo-json" specific-use="{&#34;type&#34;:&#34;Point&#34;,&#34;coordinates&#34;:[97.714861,16.533472]}" id="NCID0EBNBK" xlink:type="simple">16°32'0.5"N, 97°42'53.5"E</named-content></named-content>: <named-content xmlns:xlink="http://www.w3.org/1999/xlink" content-type="dwc:institutional_code" xlink:title="Chulalongkorn University Museum of Zoology" xlink:href="http://grbio.org/institution/chulalongkorn-university-museum-natural-history" xlink:type="simple">CUMZ</named-content> 13029 (13 shells; Fig. <xref ref-type="fig" rid="F20">20D</xref>), <named-content xmlns:xlink="http://www.w3.org/1999/xlink" content-type="dwc:institutional_code" xlink:title="Chulalongkorn University Museum of Zoology" xlink:href="http://grbio.org/institution/chulalongkorn-university-museum-natural-history" xlink:type="simple">CUMZ</named-content> 13030 (5 specimens in ethanol). Dhammatat Cave, Mawlamyine Township, Mon State, Myanmar (<named-content xmlns:xlink="http://www.w3.org/1999/xlink" content-type="dwc:verbatimCoordinates" xlink:type="simple"><named-content content-type="geo-json" specific-use="{&#34;type&#34;:&#34;Point&#34;,&#34;coordinates&#34;:[97.810083,16.506389]}" id="NCID0EVNBK" xlink:type="simple">16°30'23.0"N, 97°48'36.3"E</named-content></named-content>): <named-content xmlns:xlink="http://www.w3.org/1999/xlink" content-type="dwc:institutional_code" xlink:title="Chulalongkorn University Museum of Zoology" xlink:href="http://grbio.org/institution/chulalongkorn-university-museum-natural-history" xlink:type="simple">CUMZ</named-content> 13031 (12 shells; Fig. <xref ref-type="fig" rid="F20">20C</xref>).</p><fig id="F19" position="float" orientation="portrait"><object-id xmlns:xlink="http://www.w3.org/1999/xlink" content-type="doi" xlink:type="simple">10.3897/zookeys.1110.85399.figure19</object-id><object-id xmlns:xlink="http://www.w3.org/1999/xlink" content-type="arpha" xlink:type="simple">65F436AF-641E-5A6F-B99F-13694393636C</object-id><label>Figure 19.</label><caption><p><italic><tp:taxon-name><tp:taxon-name-part taxon-name-part-type="genus" reg="Carinartemis">Carinartemis</tp:taxon-name-part><tp:taxon-name-part taxon-name-part-type="species" reg="sankeyi">sankeyi</tp:taxon-name-part></tp:taxon-name></italic><bold>A</bold> syntype UMZC I.102740 from Moulmein <bold>B</bold> specimen <named-content xmlns:xlink="http://www.w3.org/1999/xlink" content-type="dwc:institutional_code" xlink:title="Natural History Museum, London" xlink:href="http://grbio.org/institution/natural-history-museum-london" xlink:type="simple">NHM</named-content>UK 1888.12.4.792–794 from Moulmein <bold>C</bold> specimen <named-content xmlns:xlink="http://www.w3.org/1999/xlink" content-type="dwc:institutional_code" xlink:title="Natural History Museum, London" xlink:href="http://grbio.org/institution/natural-history-museum-london" xlink:type="simple">NHM</named-content>UK 1906.2.2.341 from Moulmein with apertural dentition <bold>D</bold> specimen <named-content xmlns:xlink="http://www.w3.org/1999/xlink" content-type="dwc:institutional_code" xlink:title="Natural History Museum, London" xlink:href="http://grbio.org/institution/natural-history-museum-london" xlink:type="simple">NHM</named-content>UK 1871.9.23.61 from Moulmein <bold>E</bold> specimen <named-content xmlns:xlink="http://www.w3.org/1999/xlink" content-type="dwc:institutional_code" xlink:title="Natural History Museum, London" xlink:href="http://grbio.org/institution/natural-history-museum-london" xlink:type="simple">NHM</named-content>UK ex. Cuming collection from Mergui.</p></caption><graphic xmlns:xlink="http://www.w3.org/1999/xlink" xlink:href="zookeys-1110-039_article-85399__-g019.jpg" position="float" orientation="portrait" xlink:type="simple" id="oo_710484.jpg"><uri content-type="original_file" xlink:type="simple">https://binary.pensoft.net/fig/710484</uri></graphic></fig><fig id="F20" position="float" orientation="portrait"><object-id xmlns:xlink="http://www.w3.org/1999/xlink" content-type="doi" xlink:type="simple">10.3897/zookeys.1110.85399.figure20</object-id><object-id xmlns:xlink="http://www.w3.org/1999/xlink" content-type="arpha" xlink:type="simple">FD238335-955C-5A01-8917-6C0A54019C95</object-id><label>Figure 20.</label><caption><p><italic><tp:taxon-name><tp:taxon-name-part taxon-name-part-type="genus" reg="Carinartemis">Carinartemis</tp:taxon-name-part><tp:taxon-name-part taxon-name-part-type="species" reg="sankeyi">sankeyi</tp:taxon-name-part></tp:taxon-name></italic><bold>A</bold> specimen <named-content xmlns:xlink="http://www.w3.org/1999/xlink" content-type="dwc:institutional_code" xlink:title="Natural History Museum, London" xlink:href="http://grbio.org/institution/natural-history-museum-london" xlink:type="simple">NHM</named-content>UK 1903.7.1.4001 from Moulmein <bold>B</bold> specimen <named-content xmlns:xlink="http://www.w3.org/1999/xlink" content-type="dwc:institutional_code" xlink:title="Natural History Museum, London" xlink:href="http://grbio.org/institution/natural-history-museum-london" xlink:type="simple">NHM</named-content>UK 1888.12.4.781–783 from Kwengan Hill <bold>C</bold> specimen <named-content xmlns:xlink="http://www.w3.org/1999/xlink" content-type="dwc:institutional_code" xlink:title="Chulalongkorn University Museum of Zoology" xlink:href="http://grbio.org/institution/chulalongkorn-university-museum-natural-history" xlink:type="simple">CUMZ</named-content> 13031 from Dhammatat Cave, Mawlamyine, Mon State with apertural dentition <bold>D</bold> specimen <named-content xmlns:xlink="http://www.w3.org/1999/xlink" content-type="dwc:institutional_code" xlink:title="Chulalongkorn University Museum of Zoology" xlink:href="http://grbio.org/institution/chulalongkorn-university-museum-natural-history" xlink:type="simple">CUMZ</named-content> 13029 from Kayon Cave, Mawlamyine, Mon State with apertural dentition.</p></caption><graphic xmlns:xlink="http://www.w3.org/1999/xlink" xlink:href="zookeys-1110-039_article-85399__-g020.jpg" position="float" orientation="portrait" xlink:type="simple" id="oo_710485.jpg"><uri content-type="original_file" xlink:type="simple">https://binary.pensoft.net/fig/710485</uri></graphic></fig></tp:treatment-sec><tp:treatment-sec sec-type="diagnosis" id="SECID0EERBK"><title>Diagnosis.</title><p><italic><tp:taxon-name><tp:taxon-name-part taxon-name-part-type="genus" reg="Carinartemis">Carinartemis</tp:taxon-name-part><tp:taxon-name-part taxon-name-part-type="species" reg="sankeyi">sankeyi</tp:taxon-name-part></tp:taxon-name></italic> is superficially similar to <italic><tp:taxon-name><tp:taxon-name-part taxon-name-part-type="genus" reg="Carinartemis">C.</tp:taxon-name-part><tp:taxon-name-part taxon-name-part-type="species" reg="vesperus">vesperus</tp:taxon-name-part></tp:taxon-name></italic> and <italic><tp:taxon-name><tp:taxon-name-part taxon-name-part-type="genus" reg="Carinartemis">C.</tp:taxon-name-part><tp:taxon-name-part taxon-name-part-type="species" reg="striatus">striatus</tp:taxon-name-part></tp:taxon-name></italic> in having a subquadrangular aperture, and less expanded and continuous peristome, slender atrium, vas deferens does not pass through a penial sheath, proximal penial hooks located on laterally flattened penial papillae, and distal penial hooks located on laterally compressed penial papillae separated by reticulated folds. In contrast, the shell of <italic><tp:taxon-name><tp:taxon-name-part taxon-name-part-type="genus" reg="Carinartemis">C.</tp:taxon-name-part><tp:taxon-name-part taxon-name-part-type="species" reg="vesperus">vesperus</tp:taxon-name-part></tp:taxon-name></italic> has fine transverse ridges (nearly smooth) with few transverse ridges near peristome, varices absent, periphery more extended beyond the diameter of last whorl, lacking parietal lamella, and penial papillae absent. Meanwhile, <italic><tp:taxon-name><tp:taxon-name-part taxon-name-part-type="genus" reg="Carinartemis">C.</tp:taxon-name-part><tp:taxon-name-part taxon-name-part-type="species" reg="striatus">striatus</tp:taxon-name-part></tp:taxon-name></italic> has vas deferens attached to the distal end of penial sheath with very thin connective tissue, and hooks located on papillae without connected longitudinal folds.</p></tp:treatment-sec><tp:treatment-sec sec-type="description" id="SECID0EBTBK"><title>Description.</title><p>Shell oblique-heliciform, white, translucent; whorls 6–7; spire conical with distinct suture. Shell surface glossy with fine transverse ridge across the entire shell; varices present. Embryonic shell ~ 2½ whorls with smooth surface; following whorls regularly coiled. Shell periphery wide and sharply keeled around nearly the entire penultimate whorl; last whorl axially deflected. Aperture subquadrangular; peristome continuous, thickened, expanded, and reflected. Apertural dentition with one strong parietal lamella. Umbilicus open and deep (Figs <xref ref-type="fig" rid="F19">19</xref>, <xref ref-type="fig" rid="F20">20</xref>).</p><p><bold><italic>Genital organs</italic>.</bold> Atrium (<abbrev xmlns:xlink="http://www.w3.org/1999/xlink" xlink:title="atrium" id="ABBRID0EWTBK" xlink:type="simple">at</abbrev>) short, thin and slender. Penis (p) very thin and long. Penial sheath (<abbrev xmlns:xlink="http://www.w3.org/1999/xlink" xlink:title="penial sheath" id="ABBRID0E1TBK" xlink:type="simple">ps</abbrev>) thin and extending nearly entire length of penis; penial sheath retractor muscle (<abbrev xmlns:xlink="http://www.w3.org/1999/xlink" xlink:title="penial sheath retractor muscle" id="ABBRID0E5TBK" xlink:type="simple">psr</abbrev>) thin, originating near genital orifice and attached to atrium with short and thin connective tissue, and inserting distally on penial sheath (Fig. <xref ref-type="fig" rid="F21">21C</xref>). Vas deferens (<abbrev xmlns:xlink="http://www.w3.org/1999/xlink" xlink:title="vas deferens" id="ABBRID0EGUBK" xlink:type="simple">vd</abbrev>) runs downwards to curved portion, ~ 1/3 of the penial sheath length, without insertion before entering penis distally (Fig. <xref ref-type="fig" rid="F21">21D</xref>). Penial retractor muscle (<abbrev xmlns:xlink="http://www.w3.org/1999/xlink" xlink:title="penial retractor muscle" id="ABBRID0EOUBK" xlink:type="simple">pr</abbrev>) thin, very long, inserting <abbrev xmlns:xlink="http://www.w3.org/1999/xlink" xlink:title="atrium" id="ABBRID0ESUBK" xlink:type="simple">at</abbrev> penis and vas deferens junction.</p><fig id="F21" position="float" orientation="portrait"><object-id xmlns:xlink="http://www.w3.org/1999/xlink" content-type="doi" xlink:type="simple">10.3897/zookeys.1110.85399.figure21</object-id><object-id xmlns:xlink="http://www.w3.org/1999/xlink" content-type="arpha" xlink:type="simple">7E93C5CB-064F-56B8-8CAC-D5BBE479DED7</object-id><label>Figure 21.</label><caption><p>Genital anatomy of <bold>A, B</bold><italic><tp:taxon-name><tp:taxon-name-part taxon-name-part-type="genus" reg="Carinartemis">Carinartemis</tp:taxon-name-part><tp:taxon-name-part taxon-name-part-type="species" reg="exacutus">exacutus</tp:taxon-name-part></tp:taxon-name></italic>, specimen <named-content xmlns:xlink="http://www.w3.org/1999/xlink" content-type="dwc:institutional_code" xlink:title="Chulalongkorn University Museum of Zoology" xlink:href="http://grbio.org/institution/chulalongkorn-university-museum-natural-history" xlink:type="simple">CUMZ</named-content> 13021 <bold>A</bold> reproductive system and <bold>B</bold> insertion of vas deferens into penial sheath <bold>C, D</bold><italic><tp:taxon-name><tp:taxon-name-part taxon-name-part-type="genus" reg="Carinartemis">Carinartemis</tp:taxon-name-part><tp:taxon-name-part taxon-name-part-type="species" reg="sankeyi">sankeyi</tp:taxon-name-part></tp:taxon-name></italic>, specimen <named-content xmlns:xlink="http://www.w3.org/1999/xlink" content-type="dwc:institutional_code" xlink:title="Chulalongkorn University Museum of Zoology" xlink:href="http://grbio.org/institution/chulalongkorn-university-museum-natural-history" xlink:type="simple">CUMZ</named-content> 13029 <bold>C</bold> reproductive system and <bold>D</bold> insertion of vas deferens into penial sheath.</p></caption><graphic xmlns:xlink="http://www.w3.org/1999/xlink" xlink:href="zookeys-1110-039_article-85399__-g021.jpg" position="float" orientation="portrait" xlink:type="simple" id="oo_710486.jpg"><uri content-type="original_file" xlink:type="simple">https://binary.pensoft.net/fig/710486</uri></graphic></fig><fig id="F22" position="float" orientation="portrait"><object-id xmlns:xlink="http://www.w3.org/1999/xlink" content-type="doi" xlink:type="simple">10.3897/zookeys.1110.85399.figure22</object-id><object-id xmlns:xlink="http://www.w3.org/1999/xlink" content-type="arpha" xlink:type="simple">E02C52F0-2F7F-58B6-B021-6EDD11CC23EE</object-id><label>Figure 22.</label><caption><p>Internal sculpture of genitalia of <italic><tp:taxon-name><tp:taxon-name-part taxon-name-part-type="genus" reg="Carinartemis">Carinartemis</tp:taxon-name-part><tp:taxon-name-part taxon-name-part-type="species" reg="exacutus">exacutus</tp:taxon-name-part></tp:taxon-name></italic>, specimen <named-content xmlns:xlink="http://www.w3.org/1999/xlink" content-type="dwc:institutional_code" xlink:title="Chulalongkorn University Museum of Zoology" xlink:href="http://grbio.org/institution/chulalongkorn-university-museum-natural-history" xlink:type="simple">CUMZ</named-content> 13021 <bold>A</bold> atrium surface <bold>B</bold> overview of internal penial wall <bold>C</bold> arrangement of penial hooks on proximal part of penis <bold>D</bold> lateral view of penial hooks <bold>E</bold> arrangement of penial hooks on middle part of penis <bold>F</bold> lateral view penial hooks <bold>G</bold> arrangement of longitudinal oblique vaginal folds.</p></caption><graphic xmlns:xlink="http://www.w3.org/1999/xlink" xlink:href="zookeys-1110-039_article-85399__-g022.jpg" position="float" orientation="portrait" xlink:type="simple" id="oo_710487.jpg"><uri content-type="original_file" xlink:type="simple">https://binary.pensoft.net/fig/710487</uri></graphic></fig><p>Internal wall of atrium generally smooth with sparse atrial pores (Fig. <xref ref-type="fig" rid="F23">23A</xref>). Proximal penial wall covered with scattered and pale brownish penial hooks, ~ 12 hooks/200 μm<sup>2</sup>. Proximal penial hooks located on laterally flattened penial papillae; hooks small and short (&lt; 0.03 mm in length), slightly expanded <abbrev xmlns:xlink="http://www.w3.org/1999/xlink" xlink:title="atrium" id="ABBRID0E6XBK" xlink:type="simple">at</abbrev> base, tips obtuse and curved towards genital orifice (Fig. <xref ref-type="fig" rid="F23">23B, C</xref>). Middle and distal penial walls densely covered with pale brownish hooks, ~ 20 hooks/200 μm<sup>2</sup>. Middle and distal hooks located on laterally compressed penial papillae separated by reticulated folds; hooks small, short (&lt;0.01 mm in length), slightly expanded <abbrev xmlns:xlink="http://www.w3.org/1999/xlink" xlink:title="atrium" id="ABBRID0EJYBK" xlink:type="simple">at</abbrev> base, and tips pointed (Fig. <xref ref-type="fig" rid="F23">23D–G</xref>).</p><fig id="F23" position="float" orientation="portrait"><object-id xmlns:xlink="http://www.w3.org/1999/xlink" content-type="doi" xlink:type="simple">10.3897/zookeys.1110.85399.figure23</object-id><object-id xmlns:xlink="http://www.w3.org/1999/xlink" content-type="arpha" xlink:type="simple">44E21733-EE1D-56D5-88AF-10F451504750</object-id><label>Figure 23.</label><caption><p>Internal sculpture of genitalia of <italic><tp:taxon-name><tp:taxon-name-part taxon-name-part-type="genus" reg="Carinartemis">Carinartemis</tp:taxon-name-part><tp:taxon-name-part taxon-name-part-type="species" reg="sankeyi">sankeyi</tp:taxon-name-part></tp:taxon-name></italic>, specimen <named-content xmlns:xlink="http://www.w3.org/1999/xlink" content-type="dwc:institutional_code" xlink:title="Chulalongkorn University Museum of Zoology" xlink:href="http://grbio.org/institution/chulalongkorn-university-museum-natural-history" xlink:type="simple">CUMZ</named-content> 13029 <bold>A</bold> atrium surface <bold>B</bold> arrangement of penial hooks on proximal part of penis <bold>C</bold> lateral view of exposed proximal penial hooks <bold>D</bold> penial hooks on middle part of penis <bold>E</bold> arrangement of penial hooks on distal part of penis <bold>F</bold> uncovered distal penial hooks with pointed tip <bold>G</bold> distal penial hooks embedded in penial papillae <bold>H</bold> vaginal surface with vaginal pores.</p></caption><graphic xmlns:xlink="http://www.w3.org/1999/xlink" xlink:href="zookeys-1110-039_article-85399__-g023.jpg" position="float" orientation="portrait" xlink:type="simple" id="oo_710488.jpg"><uri content-type="original_file" xlink:type="simple">https://binary.pensoft.net/fig/710488</uri></graphic></fig><p>Vagina (v) short, stout and ~ 1/5 of penis length. Gametolytic duct (<abbrev xmlns:xlink="http://www.w3.org/1999/xlink" xlink:title="gametolytic duct" id="ABBRID0E6ZBK" xlink:type="simple">gd</abbrev>) a long tube extending as far as albumin gland; gametolytic sac (<abbrev xmlns:xlink="http://www.w3.org/1999/xlink" xlink:title="gametolytic sac" id="ABBRID0ED1BK" xlink:type="simple">gs</abbrev>) ovate. Proximal free oviduct (<abbrev xmlns:xlink="http://www.w3.org/1999/xlink" xlink:title="free oviduct" id="ABBRID0EH1BK" xlink:type="simple">fo</abbrev>) enlarged then tapering to smaller diameter in middle section, and slightly enlarged distally. Oviduct (<abbrev xmlns:xlink="http://www.w3.org/1999/xlink" xlink:title="ovary" id="ABBRID0EL1BK" xlink:type="simple">ov</abbrev>) enlarged and folded; prostate gland inconspicuous and bound to oviduct. Talon (<abbrev xmlns:xlink="http://www.w3.org/1999/xlink" xlink:title="talon" id="ABBRID0EP1BK" xlink:type="simple">ta</abbrev>) small, short and club shaped. Hermaphroditic duct (<abbrev xmlns:xlink="http://www.w3.org/1999/xlink" xlink:title="hermaphroditic duct" id="ABBRID0ET1BK" xlink:type="simple">hd</abbrev>) bearing long seminal vesicle (<abbrev xmlns:xlink="http://www.w3.org/1999/xlink" xlink:title="seminal vesicle" id="ABBRID0EX1BK" xlink:type="simple">sv</abbrev>) ca. the same length as from talon to branching point of seminal vesicle (Fig. <xref ref-type="fig" rid="F21">21C</xref>).</p><p>Vaginal wall generally smooth with vaginal pores, and vaginal hook absent (Fig. <xref ref-type="fig" rid="F23">23H</xref>).</p></tp:treatment-sec><tp:treatment-sec sec-type="distribution" id="SECID0EF2BK"><title>Distribution.</title><p>This species occurs from three localities in Mon State, southern Myanmar and is likely to be endemic to this area.</p></tp:treatment-sec><tp:treatment-sec sec-type="Radula" id="SECID0EK2BK"><title><tp:taxon-name><tp:taxon-name-part taxon-name-part-type="genus" reg="Radula">Radula</tp:taxon-name-part></tp:taxon-name>.</title><p>Each row consists of 43–49 teeth with formula (21–24)–1–(21–24). Central tooth small with pointed cusp. Lateral and marginal teeth undifferentiated, unicuspid and lanceolate. Latero-marginal teeth gradually reduced in size, with outermost teeth much smaller and shorter than inner teeth (Fig. <xref ref-type="fig" rid="F24">24D</xref>).</p><fig id="F24" position="float" orientation="portrait"><object-id xmlns:xlink="http://www.w3.org/1999/xlink" content-type="doi" xlink:type="simple">10.3897/zookeys.1110.85399.figure24</object-id><object-id xmlns:xlink="http://www.w3.org/1999/xlink" content-type="arpha" xlink:type="simple">43C03FFE-0502-502D-8CE6-973303C153D5</object-id><label>Figure 24.</label><caption><p><tp:taxon-name><tp:taxon-name-part taxon-name-part-type="genus" reg="Radula">Radula</tp:taxon-name-part></tp:taxon-name> of specimens <bold>A</bold><italic><tp:taxon-name><tp:taxon-name-part taxon-name-part-type="genus" reg="Discartemon">Discartemon</tp:taxon-name-part><tp:taxon-name-part taxon-name-part-type="species" reg="tonywhitteni">tonywhitteni</tp:taxon-name-part></tp:taxon-name></italic>, paratype <named-content xmlns:xlink="http://www.w3.org/1999/xlink" content-type="dwc:institutional_code" xlink:title="Chulalongkorn University Museum of Zoology" xlink:href="http://grbio.org/institution/chulalongkorn-university-museum-natural-history" xlink:type="simple">CUMZ</named-content> 13001 <bold>B</bold><italic><tp:taxon-name><tp:taxon-name-part taxon-name-part-type="genus" reg="Discartemon">Discartemon</tp:taxon-name-part><tp:taxon-name-part taxon-name-part-type="species" reg="paurodeviatus">paurodeviatus</tp:taxon-name-part></tp:taxon-name></italic> sp. nov., paratype <named-content xmlns:xlink="http://www.w3.org/1999/xlink" content-type="dwc:institutional_code" xlink:title="Chulalongkorn University Museum of Zoology" xlink:href="http://grbio.org/institution/chulalongkorn-university-museum-natural-history" xlink:type="simple">CUMZ</named-content> 13003 <bold>C</bold><italic><tp:taxon-name><tp:taxon-name-part taxon-name-part-type="genus" reg="Haploptychius">Haploptychius</tp:taxon-name-part><tp:taxon-name-part taxon-name-part-type="species" reg="heliakosus">heliakosus</tp:taxon-name-part></tp:taxon-name></italic> sp. nov., paratype <named-content xmlns:xlink="http://www.w3.org/1999/xlink" content-type="dwc:institutional_code" xlink:title="Chulalongkorn University Museum of Zoology" xlink:href="http://grbio.org/institution/chulalongkorn-university-museum-natural-history" xlink:type="simple">CUMZ</named-content> 13014 <bold>D</bold><italic><tp:taxon-name><tp:taxon-name-part taxon-name-part-type="genus" reg="Carinartemis">Carinartemis</tp:taxon-name-part><tp:taxon-name-part taxon-name-part-type="species" reg="exacutus">exacutus</tp:taxon-name-part></tp:taxon-name></italic>, specimen <named-content xmlns:xlink="http://www.w3.org/1999/xlink" content-type="dwc:institutional_code" xlink:title="Chulalongkorn University Museum of Zoology" xlink:href="http://grbio.org/institution/chulalongkorn-university-museum-natural-history" xlink:type="simple">CUMZ</named-content> 13021 <bold>E, F</bold><italic><tp:taxon-name><tp:taxon-name-part taxon-name-part-type="genus" reg="Carinartemis">Carinartemis</tp:taxon-name-part><tp:taxon-name-part taxon-name-part-type="species" reg="sankeyi">sankeyi</tp:taxon-name-part></tp:taxon-name></italic>, specimen <named-content xmlns:xlink="http://www.w3.org/1999/xlink" content-type="dwc:institutional_code" xlink:title="Chulalongkorn University Museum of Zoology" xlink:href="http://grbio.org/institution/chulalongkorn-university-museum-natural-history" xlink:type="simple">CUMZ</named-content> 13029 <bold>E</bold> overview of radula and <bold>F</bold> high magnification of central teeth.</p></caption><graphic xmlns:xlink="http://www.w3.org/1999/xlink" xlink:href="zookeys-1110-039_article-85399__-g024.jpg" position="float" orientation="portrait" xlink:type="simple" id="oo_710489.jpg"><uri content-type="original_file" xlink:type="simple">https://binary.pensoft.net/fig/710489</uri></graphic></fig></tp:treatment-sec><tp:treatment-sec sec-type="remarks" id="SECID0EH6BK"><title>Remarks.</title><p><xref ref-type="bibr" rid="B5">Benson (1859a)</xref> introduced <italic><tp:taxon-name><tp:taxon-name-part taxon-name-part-type="genus" reg="Carinartemis">C.</tp:taxon-name-part><tp:taxon-name-part taxon-name-part-type="species" reg="sankeyi">sankeyi</tp:taxon-name-part></tp:taxon-name></italic> based on a single specimen from ‘Moulmein’. Later, <xref ref-type="bibr" rid="B80">Stoliczka (1871)</xref> provided some diagnostic characters with a description of the soft body color and suggested that the Farm-Cave is possibly the correct type locality. This historical locality name refers to a group of caves located on a karst ridge, namely Kayon Hill, situated on the west bank of the Attaran River. At the same time, <xref ref-type="bibr" rid="B80">Stoliczka (1871)</xref> proposed <italic><tp:taxon-name><tp:taxon-name-part taxon-name-part-type="genus" reg="Streptaxis">Streptaxis</tp:taxon-name-part><tp:taxon-name-part taxon-name-part-type="species" reg="hanleyanus">hanleyanus</tp:taxon-name-part></tp:taxon-name></italic> based on a single specimen with a small and depressed shell, wide umbilicus, and almost rectangular aperture. However, this holotype specimen was collected from the same geographical area as <italic><tp:taxon-name><tp:taxon-name-part taxon-name-part-type="genus" reg="Carinartemis">C.</tp:taxon-name-part><tp:taxon-name-part taxon-name-part-type="species" reg="sankeyi">sankeyi</tp:taxon-name-part></tp:taxon-name></italic>. Therefore, we consider this nominal species as a smaller shell form and so treat it as a junior synonym with <italic><tp:taxon-name><tp:taxon-name-part taxon-name-part-type="genus" reg="Carinartemis">C.</tp:taxon-name-part><tp:taxon-name-part taxon-name-part-type="species" reg="sankeyi">sankeyi</tp:taxon-name-part></tp:taxon-name></italic>.</p><p>The original spelling of this nominal species was <italic><tp:taxon-name><tp:taxon-name-part taxon-name-part-type="genus" reg="Carinartemis"/><tp:taxon-name-part taxon-name-part-type="species" reg="sankeyi">sankeyi</tp:taxon-name-part></tp:taxon-name></italic>, which was intentionally modified to <italic><tp:taxon-name><tp:taxon-name-part taxon-name-part-type="genus" reg="Streptaxis"/><tp:taxon-name-part taxon-name-part-type="species" reg="sankeyanus">sankeyanus</tp:taxon-name-part></tp:taxon-name></italic> by <xref ref-type="bibr" rid="B80">Stoliczka (1871)</xref> without a clear reason. Therefore, this unjustified emendation name was made available with its authorship and date and became a junior objective synonym (ICZN 1999: Arts 32.3, 33.2.3, 50.5).</p><p>Recently, the population collected from Dhammatat Cave showed a more rectangular aperture, slightly compact penultimate whorl, and larger parietal lamella (Fig. <xref ref-type="fig" rid="F20">20C</xref>), but this species could only be examined from the empty shells. Therefore, we have to conclude that these differences are an intraspecific variation until more specimens are available, or <abbrev xmlns:xlink="http://www.w3.org/1999/xlink" xlink:title="atrium" id="ABBRID0EFCCK" xlink:type="simple">at</abbrev> least the genitalia.</p></tp:treatment-sec><tp:treatment-sec><!--Section generated to contain objects referenced in tp:taxon-treatment.--><fig id="F1" position="float" orientation="portrait"><object-id xmlns:xlink="http://www.w3.org/1999/xlink" content-type="doi" xlink:type="simple">10.3897/zookeys.1110.85399.figure1</object-id><object-id xmlns:xlink="http://www.w3.org/1999/xlink" content-type="arpha" xlink:type="simple">35422BA1-F19E-5424-AEF2-D78702FF8E64</object-id><label>Figure 1.</label><caption><p>Approximate sampling locations used in this study. The location name and coordinates are listed in Table <xref ref-type="table" rid="T1">1</xref>. Historical type localities of a broad scale, such as Tavoy, Burma, Moulmein, Mergui, and Tenasserim, are not indicated on this map.</p></caption><graphic xmlns:xlink="http://www.w3.org/1999/xlink" xlink:href="zookeys-1110-039_article-85399__-g001.jpg" position="float" orientation="portrait" xlink:type="simple" id="oo_710466.jpg"><uri content-type="original_file" xlink:type="simple">https://binary.pensoft.net/fig/710466</uri></graphic></fig><table-wrap id="T1" position="float" orientation="portrait"><label>Table 1.</label><caption><p>Shell measurements of streptaxid species from Myanmar recognized in this study. Numbers listed before collection locality correspond to those in the map in Fig. <xref ref-type="fig" rid="F1">1</xref>.</p></caption><table id="TID0EWTCI" rules="all"><tbody><tr><th rowspan="2" colspan="1">Species, localities and <abbrev xmlns:xlink="http://www.w3.org/1999/xlink" xlink:title="Chulalongkorn University Museum of Zoology" id="ABBRID0EIPAC" xlink:type="simple">CUMZ</abbrev> no.</th><th rowspan="2" colspan="1">Number of specimens</th><th rowspan="1" colspan="3">Ranges, mean ± S.D. in mm.</th><th rowspan="2" colspan="1">Number of whorls</th></tr><tr><th rowspan="1" colspan="1">Shell height</th><th rowspan="1" colspan="1">Shell width</th><th rowspan="1" colspan="1">H/W ratio</th></tr><tr><td rowspan="1" colspan="6">
                <italic>
                  <tp:taxon-name><tp:taxon-name-part taxon-name-part-type="genus" reg="Discartemon">Discartemon</tp:taxon-name-part><tp:taxon-name-part taxon-name-part-type="species" reg="tonywhitteni">tonywhitteni</tp:taxon-name-part></tp:taxon-name>
                </italic>
              </td></tr><tr><td rowspan="1" colspan="1">20. Phra (Buddha) Cave, Tanintharyi: (13001)</td><td rowspan="1" colspan="1">7</td><td rowspan="1" colspan="1">3.4–5.1 4.5±0.64</td><td rowspan="1" colspan="1">9.5–12.7 11±1.05</td><td rowspan="1" colspan="1">0.27–0.5 0.4±0.08</td><td rowspan="1" colspan="1">6–6½</td></tr><tr><td rowspan="1" colspan="6"><italic><tp:taxon-name><tp:taxon-name-part taxon-name-part-type="genus" reg="Discartemon">Discartemon</tp:taxon-name-part><tp:taxon-name-part taxon-name-part-type="species" reg="paurodeviatus">paurodeviatus</tp:taxon-name-part></tp:taxon-name></italic> sp. nov.</td></tr><tr><td rowspan="1" colspan="1">17. Phataw Phatet Island, Tanintharyi: (13002, 13003, 13004)</td><td rowspan="1" colspan="1">17</td><td rowspan="1" colspan="1">6.8–8.1 7.5±3.48</td><td rowspan="1" colspan="1">10.8–12 11.3±0.35</td><td rowspan="1" colspan="1">13.8–16.8 1.5±0.07</td><td rowspan="1" colspan="1">6–6½</td></tr><tr><td rowspan="1" colspan="6">
                <italic>
                  <tp:taxon-name><tp:taxon-name-part taxon-name-part-type="genus" reg="Oophana">Oophana</tp:taxon-name-part><tp:taxon-name-part taxon-name-part-type="species" reg="mouhoti">mouhoti</tp:taxon-name-part></tp:taxon-name>
                </italic>
              </td></tr><tr><td rowspan="1" colspan="1">19. Phra (Buddha) Cave, Tanintharyi: (13005)</td><td rowspan="1" colspan="1">1</td><td rowspan="1" colspan="1">11.2</td><td rowspan="1" colspan="1">10</td><td rowspan="1" colspan="1">0.6</td><td rowspan="1" colspan="1">6½</td></tr><tr><td rowspan="1" colspan="6">
                <italic>
                  <tp:taxon-name><tp:taxon-name-part taxon-name-part-type="genus" reg="Perrottetia">Perrottetia</tp:taxon-name-part><tp:taxon-name-part taxon-name-part-type="species" reg="theobaldi">theobaldi</tp:taxon-name-part></tp:taxon-name>
                </italic>
              </td></tr><tr><td rowspan="1" colspan="1">3. Aik Kham Cave, Shan: (13006)</td><td rowspan="1" colspan="1">4</td><td rowspan="1" colspan="1">3.6–4.2 3.8±0.31</td><td rowspan="1" colspan="1">5.6–5.8 5.7±0.10</td><td rowspan="1" colspan="1">1.4–1.6 1.5±0.10</td><td rowspan="1" colspan="1">5–5½</td></tr><tr><td rowspan="1" colspan="6">
                <italic>
                  <tp:taxon-name><tp:taxon-name-part taxon-name-part-type="genus" reg="Haploptychius">Haploptychius</tp:taxon-name-part><tp:taxon-name-part taxon-name-part-type="species" reg="solidulus">solidulus</tp:taxon-name-part></tp:taxon-name>
                </italic>
              </td></tr><tr><td rowspan="1" colspan="1">16. Pathen mountain, Hpa-an, Kayin: (13007)</td><td rowspan="1" colspan="1">15</td><td rowspan="1" colspan="1">10.8–12.4 11.6±0.61</td><td rowspan="1" colspan="1">11.3–12.6 11.8±0.46</td><td rowspan="1" colspan="1">0.9–1.1 1.02±0.03</td><td rowspan="1" colspan="1">6–6½</td></tr><tr><td rowspan="1" colspan="6">
                <italic>
                  <tp:taxon-name><tp:taxon-name-part taxon-name-part-type="genus" reg="Haploptychius">Haploptychius</tp:taxon-name-part><tp:taxon-name-part taxon-name-part-type="species" reg="thebawi">thebawi</tp:taxon-name-part></tp:taxon-name>
                </italic>
              </td></tr><tr><td rowspan="1" colspan="1">1. Pyinyaung Village, Meiktila, Mandalay Region (Apache Cement Co. Ltd): (13008)</td><td rowspan="1" colspan="1">4</td><td rowspan="1" colspan="1">7.5–9.0 7.8±0.69</td><td rowspan="1" colspan="1">7.5–8.7 8.1±0.51</td><td rowspan="1" colspan="1">0.8–1.1 1.03±0.13</td><td rowspan="1" colspan="1">6–6½</td></tr><tr><td rowspan="1" colspan="1">2. Lin Way Monastery, Ywangan, Shan: (13009)</td><td rowspan="1" colspan="1">7</td><td rowspan="1" colspan="1">6.7–7.3 7.1±0.24</td><td rowspan="1" colspan="1">6.5–7.9 7.2±0.42</td><td rowspan="1" colspan="1">0.9–1.2 1.02±0.08</td><td rowspan="1" colspan="1">5½–6</td></tr><tr><td rowspan="1" colspan="1">3. Aik Kham Cave, Taunggyi, Shan: (13010)</td><td rowspan="1" colspan="1">3</td><td rowspan="1" colspan="1">4.6–5.3 5.0±0.36</td><td rowspan="1" colspan="1">5.0–5.7 5.4±0.37</td><td rowspan="1" colspan="1">1.1–1.2 1.08±0.03</td><td rowspan="1" colspan="1">6–6½</td></tr><tr><td rowspan="1" colspan="6"><italic><tp:taxon-name><tp:taxon-name-part taxon-name-part-type="genus" reg="Haploptychius">Haploptychius</tp:taxon-name-part><tp:taxon-name-part taxon-name-part-type="species" reg="tenasserimicus">tenasserimicus</tp:taxon-name-part></tp:taxon-name></italic> sp. nov.</td></tr><tr><td rowspan="1" colspan="1">18. Lampane Cave, Tanintharyi: (13011, 13012)</td><td rowspan="1" colspan="1">5</td><td rowspan="1" colspan="1">4.1–5.0 4.5±0.36</td><td rowspan="1" colspan="1">8.1–9.7 8.7±0.59</td><td rowspan="1" colspan="1">1.7–2.0 1.9±0.08</td><td rowspan="1" colspan="1">6</td></tr><tr><td rowspan="1" colspan="6"><italic><tp:taxon-name><tp:taxon-name-part taxon-name-part-type="genus" reg="Haploptychius">Haploptychius</tp:taxon-name-part><tp:taxon-name-part taxon-name-part-type="species" reg="heliakosus">heliakosus</tp:taxon-name-part></tp:taxon-name></italic> sp. nov.</td></tr><tr><td rowspan="1" colspan="1">9. Bardai Mountain, Hpa-an, Kayin: (13013, 13014, 13015)</td><td rowspan="1" colspan="1">39</td><td rowspan="1" colspan="1">9.7–11.6 10.6±0.60</td><td rowspan="1" colspan="1">7.3–10.3 9.1±1.05</td><td rowspan="1" colspan="1">0.6–0.9 0.8±0.10</td><td rowspan="1" colspan="1">7–7½</td></tr><tr><td rowspan="1" colspan="1">6. Kyonknow Cave, Hpa-an, Kayin: (13016)</td><td rowspan="1" colspan="1">7</td><td rowspan="1" colspan="1">8.4–9.9 9.2±0.61</td><td rowspan="1" colspan="1">8.1–9.9 8.9±0.57</td><td rowspan="1" colspan="1">0.8–1.2 0.9±0.10</td><td rowspan="1" colspan="1">6½–7</td></tr><tr><td rowspan="1" colspan="6"><italic><tp:taxon-name><tp:taxon-name-part taxon-name-part-type="genus" reg="Haploptychius">Haploptychius</tp:taxon-name-part><tp:taxon-name-part taxon-name-part-type="species" reg="karenorum">karenorum</tp:taxon-name-part></tp:taxon-name></italic> sp. nov.</td></tr><tr><td rowspan="1" colspan="1">10. Waiponla Mountain, Hpa-an, Kayin: (13017, 13018)</td><td rowspan="1" colspan="1">6</td><td rowspan="1" colspan="1">11.4–12.4 11.8±0.40</td><td rowspan="1" colspan="1">8.2–10.0 8.9±0.70</td><td rowspan="1" colspan="1">0.6–0.8 0.7±0.08</td><td rowspan="1" colspan="1">6–7½</td></tr><tr><td rowspan="1" colspan="1">5. Taung Lay Cave, Hpa-an, Kayin: (13019)</td><td rowspan="1" colspan="1">2</td><td rowspan="1" colspan="1">8.8–9.7 9.3±0.4</td><td rowspan="1" colspan="1">10.5–12 11.3±0.8</td><td rowspan="1" colspan="1">1.14–1.36 1.22±1.10</td><td rowspan="1" colspan="1">6½–7</td></tr><tr><td rowspan="1" colspan="6">
                <italic>
                  <tp:taxon-name><tp:taxon-name-part taxon-name-part-type="genus" reg="Carinartemis">Carinartemis</tp:taxon-name-part><tp:taxon-name-part taxon-name-part-type="species" reg="exacutus">exacutus</tp:taxon-name-part></tp:taxon-name>
                </italic>
              </td></tr><tr><td rowspan="1" colspan="1">11. Sadhdan Cave, Hpa-an, Kayin: (13020)</td><td rowspan="1" colspan="1">3</td><td rowspan="1" colspan="1">6.2–7.3 6.7±0.45</td><td rowspan="1" colspan="1">13.0–14.0 13.03±0.4</td><td rowspan="1" colspan="1">1.8–2.0 1.9±0.15</td><td rowspan="1" colspan="1">6–6½</td></tr><tr><td rowspan="1" colspan="1">4. Bayin Nyi Cave, Hpa-an, Kayin: (13021, 13022)</td><td rowspan="1" colspan="1">23</td><td rowspan="1" colspan="1">6.3–6.8 6.6±0.22</td><td rowspan="1" colspan="1">6.8–12.6 12.2±0.4</td><td rowspan="1" colspan="1">1.7–2.0 1.8±0.09</td><td rowspan="1" colspan="1">6–6½</td></tr><tr><td rowspan="1" colspan="1">12. Lun Nga Mountain, Hpa-an, Kayin: (13023, 13024)</td><td rowspan="1" colspan="1">64</td><td rowspan="1" colspan="1">5.5–6.3 5.9±0.33</td><td rowspan="1" colspan="1">13.2–13.9 13.5±0.28</td><td rowspan="1" colspan="1">2.1–2.5 2.2 ±0.16</td><td rowspan="1" colspan="1">5½–6</td></tr><tr><td rowspan="1" colspan="1">7. Taung Wine Cave, Hpa-an, Kayin: (13025, 13026)</td><td rowspan="1" colspan="1">9</td><td rowspan="1" colspan="1">7.4–7.5 7.5±0.05</td><td rowspan="1" colspan="1">12.0–13.1 12.5±0.56</td><td rowspan="1" colspan="1">1.6–1.7 1.7±0.89</td><td rowspan="1" colspan="1">6–6½</td></tr><tr><td rowspan="1" colspan="1">8. Kaw Ka Taung, Hpa-an, Kayin: (13027)</td><td rowspan="1" colspan="1">1</td><td rowspan="1" colspan="1">7.6</td><td rowspan="1" colspan="1">12</td><td rowspan="1" colspan="1">1.6</td><td rowspan="1" colspan="1">6½</td></tr><tr><td rowspan="1" colspan="6">
                <italic>
                  <tp:taxon-name><tp:taxon-name-part taxon-name-part-type="genus" reg="Carinartemis">Carinartemis</tp:taxon-name-part><tp:taxon-name-part taxon-name-part-type="species" reg="sankeyi">sankeyi</tp:taxon-name-part></tp:taxon-name>
                </italic>
              </td></tr><tr><td rowspan="1" colspan="1">14. Saddan Cave, Mawlamyine, Mon: (13028)</td><td rowspan="1" colspan="1">7</td><td rowspan="1" colspan="1">6.9–8.3 7.6±0.51</td><td rowspan="1" colspan="1">9.0–10.5 9.7±0.55</td><td rowspan="1" colspan="1">1.2–1.4 1.3±0.11</td><td rowspan="1" colspan="1">6–7</td></tr><tr><td rowspan="1" colspan="1">13. Kayon Cave, Mawlamyine, Mon: (13029, 13030)</td><td rowspan="1" colspan="1">18</td><td rowspan="1" colspan="1">7.0–8.2 7.5±0.49</td><td rowspan="1" colspan="1">9.1–10.2 9.7±0.49</td><td rowspan="1" colspan="1">1.2–1.4 1.2±0.07</td><td rowspan="1" colspan="1">6½–7</td></tr><tr><td rowspan="1" colspan="1">15. Dhammatat Cave, Mawlamyine, Mon: (13031)</td><td rowspan="1" colspan="1">12</td><td rowspan="1" colspan="1">5.5–7.4 6.5±0.57</td><td rowspan="1" colspan="1">10.4–11.6 11.1±0.44</td><td rowspan="1" colspan="1">1.5–2.0 1.7±0.15</td><td rowspan="1" colspan="1">6–7</td></tr></tbody></table></table-wrap><fig id="F2" position="float" orientation="portrait"><object-id xmlns:xlink="http://www.w3.org/1999/xlink" content-type="doi" xlink:type="simple">10.3897/zookeys.1110.85399.figure2</object-id><object-id xmlns:xlink="http://www.w3.org/1999/xlink" content-type="arpha" xlink:type="simple">30FDAB63-BE97-51D9-86EB-D836EC5919E1</object-id><label>Figure 2.</label><caption><p>Living snails <bold>A</bold><italic><tp:taxon-name><tp:taxon-name-part taxon-name-part-type="genus" reg="Discartemon">Discartemon</tp:taxon-name-part><tp:taxon-name-part taxon-name-part-type="species" reg="tonywhitteni">tonywhitteni</tp:taxon-name-part></tp:taxon-name></italic> from near Phra (Buddha) Cave, Tanintharyi Region (shell width ~ 10 mm) <bold>B</bold><italic><tp:taxon-name><tp:taxon-name-part taxon-name-part-type="genus" reg="Discartemon">Discartemon</tp:taxon-name-part><tp:taxon-name-part taxon-name-part-type="species" reg="paurodeviatus">paurodeviatus</tp:taxon-name-part></tp:taxon-name></italic> sp. nov. from the type locality (shell width ~ 11 mm) <bold>C</bold><italic><tp:taxon-name><tp:taxon-name-part taxon-name-part-type="genus" reg="Haploptychius">Haploptychius</tp:taxon-name-part><tp:taxon-name-part taxon-name-part-type="species" reg="heliakosus">heliakosus</tp:taxon-name-part></tp:taxon-name></italic> sp. nov. from the type locality (shell height ~ 9 mm) <bold>D</bold><italic><tp:taxon-name><tp:taxon-name-part taxon-name-part-type="genus" reg="Carinartemis">Carinartemis</tp:taxon-name-part><tp:taxon-name-part taxon-name-part-type="species" reg="exacutus">exacutus</tp:taxon-name-part></tp:taxon-name></italic> from Lun Nga Mountain, Kayin State (shell height ~ 14 mm) <bold>E, F</bold><italic><tp:taxon-name><tp:taxon-name-part taxon-name-part-type="genus" reg="Carinartemis">Carinartemis</tp:taxon-name-part><tp:taxon-name-part taxon-name-part-type="species" reg="sankeyi">sankeyi</tp:taxon-name-part></tp:taxon-name></italic><bold>(E)</bold> from Kayon Cave, Mon State (shell height ~ 10 mm) and <bold>(F)</bold> from Saddan Cave, Mawlamyine, Mon State (shell height ~10 mm).</p></caption><graphic xmlns:xlink="http://www.w3.org/1999/xlink" xlink:href="zookeys-1110-039_article-85399__-g002.jpg" position="float" orientation="portrait" xlink:type="simple" id="oo_710467.jpg"><uri content-type="original_file" xlink:type="simple">https://binary.pensoft.net/fig/710467</uri></graphic></fig></tp:treatment-sec><ref-list><ref id="B63"><mixed-citation xmlns:xlink="http://www.w3.org/1999/xlink" xlink:type="simple"><person-group><name name-style="western"><surname>Pfeiffer</surname><given-names>L</given-names></name></person-group> (<year>1868</year>) Monographia Heliceorum Viventium (Volume 5). Backhaus FA, Lipsiae, 565.</mixed-citation></ref><ref id="B33"><mixed-citation xmlns:xlink="http://www.w3.org/1999/xlink" xlink:type="simple"><person-group><name name-style="western"><surname>Hanley</surname><given-names>SCT</given-names></name><name name-style="western"><surname>Theobald</surname><given-names>W</given-names></name></person-group> (<year>1870</year> 1874 1876 [1870–1876]) <article-title>Conchologia Indica: Illustrations of the Land and Freshwater Shells of British India.</article-title> London[i–xviii+] 1–65 pp.[160 pls.] [pp 1–18 pls 1–40(1870) ; pp 19–28, pls 41–60 (1872); pp 29–34, pls 61–80 (1873); pp 35–48, pls 81–120 (1874); pp 49–56, pls 121–140 (1875); pp 57–65, pls 141–160 (1876)] [Published in parts, dates after Prashad (1927)].</mixed-citation></ref><ref id="B90"><mixed-citation xmlns:xlink="http://www.w3.org/1999/xlink" xlink:type="simple"><person-group><name name-style="western"><surname>Tryon Jr</surname><given-names>GW</given-names></name></person-group> (<year>1885</year>) Manual of Conchology, Structure and Systematic, with Illustrations of the Species. Volume 1. The Academy of Natural Science of Philadelphia, 364 pp. <ext-link xlink:type="simple" ext-link-type="doi" xlink:href="10.5962/bhl.title.6534">https://doi.org/10.5962/bhl.title.6534</ext-link></mixed-citation></ref><ref id="B10"><mixed-citation xmlns:xlink="http://www.w3.org/1999/xlink" xlink:type="simple"><person-group><name name-style="western"><surname>Blanford</surname><given-names>WT</given-names></name><name name-style="western"><surname>Godwin-Austen</surname><given-names>HH</given-names></name></person-group> (<year>1908</year>) <source>The Fauna of British India, Including Ceylon and Burma. <tp:taxon-name><tp:taxon-name-part taxon-name-part-type="phylum">Mollusca</tp:taxon-name-part></tp:taxon-name>. <tp:taxon-name><tp:taxon-name-part taxon-name-part-type="family">Testacellidae</tp:taxon-name-part></tp:taxon-name> and <tp:taxon-name><tp:taxon-name-part taxon-name-part-type="family">Zonitidae</tp:taxon-name-part></tp:taxon-name>.</source><publisher-name>Taylor and Francis</publisher-name>, <publisher-loc>London</publisher-loc>, <size units="page">311 pp</size>. <ext-link xlink:type="simple" ext-link-type="doi" xlink:href="10.5962/bhl.title.13103">https://doi.org/10.5962/bhl.title.13103</ext-link></mixed-citation></ref><ref id="B48"><mixed-citation xmlns:xlink="http://www.w3.org/1999/xlink" xlink:type="simple"><person-group><name name-style="western"><surname>Nevill</surname><given-names>G</given-names></name></person-group> (<year>1878</year>) <source>Hand list of <tp:taxon-name><tp:taxon-name-part taxon-name-part-type="phylum">Mollusca</tp:taxon-name-part></tp:taxon-name> in the Indian Museum, Calcutta. Part I. <tp:taxon-name><tp:taxon-name-part taxon-name-part-type="class">Gastropoda</tp:taxon-name-part></tp:taxon-name>. <tp:taxon-name><tp:taxon-name-part taxon-name-part-type="infraclass">Pulmonata</tp:taxon-name-part></tp:taxon-name> and <tp:taxon-name><tp:taxon-name-part taxon-name-part-type="subclass">Prosobranchia</tp:taxon-name-part></tp:taxon-name>-Neurobranchia.</source><publisher-name>Indian Museum</publisher-name>, <publisher-loc>Calcutta</publisher-loc>, <size units="page">338 pp</size>. <ext-link xlink:type="simple" ext-link-type="doi" xlink:href="10.5962/bhl.title.11957">https://doi.org/10.5962/bhl.title.11957</ext-link></mixed-citation></ref><ref id="B37"><mixed-citation xmlns:xlink="http://www.w3.org/1999/xlink" xlink:type="simple"><person-group><name name-style="western"><surname>Kobelt</surname><given-names>W</given-names></name></person-group> (<year>1905</year> 1906 [1905–1906]) Die Raublungenschnecken (<tp:taxon-name><tp:taxon-name-part taxon-name-part-type="class">Agnatha</tp:taxon-name-part></tp:taxon-name>). Zweite Abtheilung: <tp:taxon-name><tp:taxon-name-part taxon-name-part-type="family">Streptaxidae</tp:taxon-name-part></tp:taxon-name> und <tp:taxon-name><tp:taxon-name-part taxon-name-part-type="family">Daudebardiidae</tp:taxon-name-part></tp:taxon-name>. Systematisches Conchylien-Cabinet von Martini und Chemnitz 1(12b) (2): 1–211 pls42–71 [pp. 1–96 pls 42–59 (1905) ; 97–211, pls 60–71 (1906)].</mixed-citation></ref><ref id="B70"><mixed-citation xmlns:xlink="http://www.w3.org/1999/xlink" xlink:type="simple"><person-group><name name-style="western"><surname>Richardson</surname><given-names>L</given-names></name></person-group> (<year>1988</year>) <article-title><tp:taxon-name><tp:taxon-name-part taxon-name-part-type="superfamily">Streptaxacea</tp:taxon-name-part></tp:taxon-name>: Catalog of species, Part I, <tp:taxon-name><tp:taxon-name-part taxon-name-part-type="family">Streptaxidae</tp:taxon-name-part></tp:taxon-name>.</article-title><source>Tryonia</source><volume>16</volume>: <fpage>1</fpage>–<lpage>326</lpage>.</mixed-citation></ref><ref id="B77"><mixed-citation xmlns:xlink="http://www.w3.org/1999/xlink" xlink:type="simple"><person-group><name name-style="western"><surname>Siriboon</surname><given-names>T</given-names></name><name name-style="western"><surname>Sutcharit</surname><given-names>C</given-names></name><name name-style="western"><surname>Naggs</surname><given-names>F</given-names></name><name name-style="western"><surname>Rowson</surname><given-names>B</given-names></name><name name-style="western"><surname>Panha</surname><given-names>S</given-names></name></person-group> (<year>2014b</year>) <article-title>Revision of the carnivorous snail genus <italic><tp:taxon-name><tp:taxon-name-part taxon-name-part-type="genus">Indoartemon</tp:taxon-name-part></tp:taxon-name></italic> Forcart, 1946 and a new genus <italic><tp:taxon-name><tp:taxon-name-part taxon-name-part-type="genus">Carinartemis</tp:taxon-name-part></tp:taxon-name></italic> from Thailand (<tp:taxon-name><tp:taxon-name-part taxon-name-part-type="infraclass">Pulmonata</tp:taxon-name-part></tp:taxon-name>: <tp:taxon-name><tp:taxon-name-part taxon-name-part-type="family">Streptaxidae</tp:taxon-name-part></tp:taxon-name>).</article-title><source>The Raffles Bulletin of Zoology</source><volume>62</volume>: <fpage>161</fpage>–<lpage>174</lpage>.</mixed-citation></ref><ref id="B5"><mixed-citation xmlns:xlink="http://www.w3.org/1999/xlink" xlink:type="simple"><person-group><name name-style="western"><surname>Benson</surname><given-names>WH</given-names></name></person-group> (<year>1859a</year>) Characters of a new Burmese <italic><tp:taxon-name><tp:taxon-name-part taxon-name-part-type="genus">Streptaxis</tp:taxon-name-part></tp:taxon-name></italic>, and of two forms belonging to a peculiar section of <italic><tp:taxon-name><tp:taxon-name-part taxon-name-part-type="genus">Helix</tp:taxon-name-part></tp:taxon-name></italic> collected by Capt. Richard H. Sankey, Madras Engineers. Annals and Magazine of Natural History, Series 3, Volume 3: 471–474.</mixed-citation></ref><ref id="B80"><mixed-citation xmlns:xlink="http://www.w3.org/1999/xlink" xlink:type="simple"><person-group><name name-style="western"><surname>Stoliczka</surname><given-names>F</given-names></name></person-group> (<year>1871</year>) <article-title>Notes on the terrestrial <tp:taxon-name><tp:taxon-name-part taxon-name-part-type="phylum">Mollusca</tp:taxon-name-part></tp:taxon-name> from the neighbourhood of Moulmein, with descriptions of new species.</article-title><source>Journal of the Asiatic Society of Bengal</source><volume>40</volume>: <fpage>143</fpage>–<lpage>177</lpage>.</mixed-citation></ref></ref-list></tp:taxon-treatment>
